# Supplementary material for: Consensus cluster analysis of apoptosis-related genes in patients with osteoarthritis and their correlation with immune cell infiltration
Source: Front Immunol. 2023 Oct 4;14:1202758. doi: 10.3389/fimmu.2023.1202758 (PMC10582959; doi:10.3389/fimmu.2023.1202758)
Supplement: Supplementary file 1 [file Table_1.xlsx]

## Sheet: Table 1.  GO-BP
Table 1. GO Enrichment Analysis (Biological Processes)
ID	Description	GeneRatio	BgRatio	pvalue	p.adjust	qvalue	geneID	Count
GO:0030198	extracellular matrix organization	7/70	393/18862	0.000626671	0.174095	0.154346	FLRT2/COL14A1/LAMC3/ITGA4/COL8A1/SCUBE3/ANTXR1	7
GO:0043062	extracellular structure organization	7/70	394/18862	0.000636145	0.174095	0.154346	FLRT2/COL14A1/LAMC3/ITGA4/COL8A1/SCUBE3/ANTXR1	7
GO:0045229	external encapsulating structure organization	7/70	396/18862	0.000655436	0.174095	0.154346	FLRT2/COL14A1/LAMC3/ITGA4/COL8A1/SCUBE3/ANTXR1	7
GO:0042308	negative regulation of protein import into nucleus	2/70	12/18862	0.000874781	0.174095	0.154346	PKIA/RAB23	2
GO:1904590	negative regulation of protein import	2/70	12/18862	0.000874781	0.174095	0.154346	PKIA/RAB23	2
GO:0043010	camera-type eye development	6/70	310/18862	0.0010185	0.174095	0.154346	WNT5B/LAMC3/GPM6A/COL8A1/TWSG1/CDON	6
GO:0032757	positive regulation of interleukin-8 production	3/70	57/18862	0.00124078	0.174095	0.154346	TLR7/SYK/TLR8	3
GO:0050853	B cell receptor signaling pathway	4/70	134/18862	0.00155381	0.174095	0.154346	IGHG1/SYK/IGHV1-69/IGHD	4
GO:0043507	positive regulation of JUN kinase activity	3/70	68/18862	0.00206422	0.174095	0.154346	TNFRSF11A/SYK/HACD3	3
GO:0001654	eye development	6/70	359/18862	0.00214639	0.174095	0.154346	WNT5B/LAMC3/GPM6A/COL8A1/TWSG1/CDON	6
GO:0032303	regulation of icosanoid secretion	2/70	19/18862	0.00222875	0.174095	0.154346	TNFRSF11A/SYK	2
GO:0045780	positive regulation of bone resorption	2/70	19/18862	0.00222875	0.174095	0.154346	TNFRSF11A/SYK	2
GO:0046629	gamma-delta T cell activation	2/70	19/18862	0.00222875	0.174095	0.154346	CXADR/SYK	2
GO:0150063	visual system development	6/70	363/18862	0.00226862	0.174095	0.154346	WNT5B/LAMC3/GPM6A/COL8A1/TWSG1/CDON	6
GO:0050871	positive regulation of B cell activation	4/70	150/18862	0.00234521	0.174095	0.154346	IGHG1/SYK/IGHV1-69/IGHD	4
GO:0048880	sensory system development	6/70	369/18862	0.00246177	0.174095	0.154346	WNT5B/LAMC3/GPM6A/COL8A1/TWSG1/CDON	6
GO:0046823	negative regulation of nucleocytoplasmic transport	2/70	20/18862	0.00247046	0.174095	0.154346	PKIA/RAB23	2
GO:0032481	positive regulation of type I interferon production	3/70	77/18862	0.00294216	0.188477	0.167097	TLR7/SYK/TLR8	3
GO:0032727	positive regulation of interferon-alpha production	2/70	22/18862	0.0029892	0.188477	0.167097	TLR7/TLR8	2
GO:0034504	protein localization to nucleus	5/70	275/18862	0.00355304	0.20751	0.183971	PKIA/RAB23/SYK/PYGO1/SIX1	5
GO:0043506	regulation of JUN kinase activity	3/70	83/18862	0.00363748	0.20751	0.183971	TNFRSF11A/SYK/HACD3	3
GO:0032755	positive regulation of interleukin-6 production	3/70	86/18862	0.00401961	0.21697	0.192358	TLR7/SYK/TLR8	3
GO:0034162	toll-like receptor 9 signaling pathway	2/70	26/18862	0.00416553	0.21697	0.192358	TLR7/TLR8	2
GO:0007369	gastrulation	4/70	179/18862	0.00441801	0.220532	0.195516	WNT5B/ITGA4/COL8A1/TWSG1	4
GO:0032607	interferon-alpha production	2/70	28/18862	0.00482172	0.22217	0.196968	TLR7/TLR8	2
GO:0032647	regulation of interferon-alpha production	2/70	28/18862	0.00482172	0.22217	0.196968	TLR7/TLR8	2
GO:1900181	negative regulation of protein localization to nucleus	2/70	30/18862	0.00552235	0.231133	0.204915	PKIA/RAB23	2
GO:0032677	regulation of interleukin-8 production	3/70	97/18862	0.00562558	0.231133	0.204915	TLR7/SYK/TLR8	3
GO:0050864	regulation of B cell activation	4/70	193/18862	0.00575862	0.231133	0.204915	IGHG1/SYK/IGHV1-69/IGHD	4
GO:0006910	phagocytosis, recognition	3/70	98/18862	0.00578797	0.231133	0.204915	IGHG1/IGHV1-69/IGHD	3
GO:0042116	macrophage activation	3/70	102/18862	0.00646558	0.234392	0.207804	TLR7/SYK/TLR8	3
GO:0032637	interleukin-8 production	3/70	103/18862	0.00664206	0.234392	0.207804	TLR7/SYK/TLR8	3
GO:0032728	positive regulation of interferon-beta production	2/70	33/18862	0.00665513	0.234392	0.207804	TLR7/TLR8	2
GO:1905332	positive regulation of morphogenesis of an epithelium	2/70	33/18862	0.00665513	0.234392	0.207804	WNT5B/SIX1	2
GO:0050851	antigen receptor-mediated signaling pathway	5/70	323/18862	0.00696912	0.234392	0.207804	IGHG1/SYK/IGHV1-69/HLA-DQA1/IGHD	5
GO:0046640	regulation of alpha-beta T cell proliferation	2/70	34/18862	0.00705422	0.234392	0.207804	SYK/TWSG1	2
GO:0042113	B cell activation	5/70	326/18862	0.00723915	0.234392	0.207804	ITGA4/IGHG1/SYK/IGHV1-69/IGHD	5
GO:0034446	substrate adhesion-dependent cell spreading	3/70	108/18862	0.00756743	0.238573	0.211511	LAMC3/ITGA4/ANTXR1	3
GO:0060070	canonical Wnt signaling pathway	5/70	333/18862	0.00789758	0.242597	0.215078	WNT5B/DKK2/FZD8/PYGO1/TBL1XR1	5
GO:0046633	alpha-beta T cell proliferation	2/70	37/18862	0.00831481	0.249029	0.22078	SYK/TWSG1	2
GO:0002429	immune response-activating cell surface receptor signaling pathway	6/70	481/18862	0.00882781	0.250333	0.221937	IGHG1/SYK/FPR3/IGHV1-69/HLA-DQA1/IGHD	6
GO:0002757	immune response-activating signal transduction	6/70	481/18862	0.00882781	0.250333	0.221937	IGHG1/SYK/FPR3/IGHV1-69/HLA-DQA1/IGHD	6
GO:0001704	formation of primary germ layer	3/70	115/18862	0.00898526	0.250333	0.221937	ITGA4/COL8A1/TWSG1	3
GO:0007257	activation of JUN kinase activity	2/70	39/18862	0.00920716	0.250686	0.222249	SYK/HACD3	2
GO:0016064	immunoglobulin mediated immune response	4/70	223/18862	0.00948923	0.252624	0.223968	IGHG1/IGHV1-69/TLR8/IGHD	4
GO:0019724	B cell mediated immunity	4/70	226/18862	0.00993153	0.25847	0.229151	IGHG1/IGHV1-69/TLR8/IGHD	4
GO:0090317	negative regulation of intracellular protein transport	2/70	41/18862	0.0101403	0.25847	0.229151	PKIA/RAB23	2
GO:0014002	astrocyte development	2/70	42/18862	0.010622	0.261826	0.232126	LAMC3/TSPAN2	2
GO:0031589	cell-substrate adhesion	5/70	359/18862	0.0107091	0.261826	0.232126	LAMC3/ITGA4/COL8A1/PLEKHA2/ANTXR1	5
GO:0032309	icosanoid secretion	2/70	43/18862	0.0111137	0.262548	0.232766	TNFRSF11A/SYK	2
GO:0006911	phagocytosis, engulfment	3/70	126/18862	0.0115085	0.262548	0.232766	IGHG1/IGHV1-69/IGHD	3
GO:0035987	endodermal cell differentiation	2/70	44/18862	0.0116152	0.262548	0.232766	ITGA4/COL8A1	2
GO:0045124	regulation of bone resorption	2/70	44/18862	0.0116152	0.262548	0.232766	TNFRSF11A/SYK	2
GO:0032479	regulation of type I interferon production	3/70	128/18862	0.0120068	0.266373	0.236157	TLR7/SYK/TLR8	3
GO:0032606	type I interferon production	3/70	129/18862	0.0122605	0.267056	0.236762	TLR7/SYK/TLR8	3
GO:0001774	microglial cell activation	2/70	47/18862	0.0131784	0.278558	0.24696	TLR7/TLR8	2
GO:2000191	regulation of fatty acid transport	2/70	48/18862	0.0137187	0.278558	0.24696	TNFRSF11A/SYK	2
GO:0099024	plasma membrane invagination	3/70	135/18862	0.0138475	0.278558	0.24696	IGHG1/IGHV1-69/IGHD	3
GO:0032648	regulation of interferon-beta production	2/70	50/18862	0.0148278	0.278558	0.24696	TLR7/TLR8	2
GO:0002433	immune response-regulating cell surface receptor signaling pathway involved in phagocytosis	3/70	139/18862	0.0149676	0.278558	0.24696	IGHG1/SYK/IGHV1-69	3
GO:0038096	Fc-gamma receptor signaling pathway involved in phagocytosis	3/70	139/18862	0.0149676	0.278558	0.24696	IGHG1/SYK/IGHV1-69	3
GO:0038094	Fc-gamma receptor signaling pathway	3/70	140/18862	0.0152554	0.278558	0.24696	IGHG1/SYK/IGHV1-69	3
GO:0046850	regulation of bone remodeling	2/70	51/18862	0.0153963	0.278558	0.24696	TNFRSF11A/SYK	2
GO:0071715	icosanoid transport	2/70	51/18862	0.0153963	0.278558	0.24696	TNFRSF11A/SYK	2
GO:0006958	complement activation, classical pathway	3/70	141/18862	0.0155463	0.278558	0.24696	IGHG1/IGHV1-69/IGHD	3
GO:0032608	interferon-beta production	2/70	52/18862	0.0159742	0.278558	0.24696	TLR7/TLR8	2
GO:0006606	protein import into nucleus	3/70	143/18862	0.0161376	0.278558	0.24696	PKIA/RAB23/SYK	3
GO:0010324	membrane invagination	3/70	143/18862	0.0161376	0.278558	0.24696	IGHG1/IGHV1-69/IGHD	3
GO:0001706	endoderm formation	2/70	53/18862	0.0165613	0.278558	0.24696	ITGA4/COL8A1	2
GO:0048747	muscle fiber development	2/70	53/18862	0.0165613	0.278558	0.24696	CXADR/SIX1	2
GO:0002431	Fc receptor mediated stimulatory signaling pathway	3/70	145/18862	0.0167414	0.278558	0.24696	IGHG1/SYK/IGHV1-69	3
GO:0060041	retina development in camera-type eye	3/70	145/18862	0.0167414	0.278558	0.24696	LAMC3/GPM6A/CDON	3
GO:0009311	oligosaccharide metabolic process	2/70	56/18862	0.0183769	0.287846	0.255194	B3GALNT1/ST8SIA4	2
GO:0042306	regulation of protein import into nucleus	2/70	56/18862	0.0183769	0.287846	0.255194	PKIA/RAB23	2
GO:0032387	negative regulation of intracellular transport	2/70	57/18862	0.0190001	0.287846	0.255194	PKIA/RAB23	2
GO:1904589	regulation of protein import	2/70	59/18862	0.0202728	0.287846	0.255194	PKIA/RAB23	2
GO:0002455	humoral immune response mediated by circulating immunoglobulin	3/70	156/18862	0.0202876	0.287846	0.255194	IGHG1/IGHV1-69/IGHD	3
GO:0032615	interleukin-12 production	2/70	60/18862	0.0209222	0.287846	0.255194	SYK/TLR8	2
GO:0032655	regulation of interleukin-12 production	2/70	60/18862	0.0209222	0.287846	0.255194	SYK/TLR8	2
GO:0032722	positive regulation of chemokine production	2/70	60/18862	0.0209222	0.287846	0.255194	TLR7/SYK	2
GO:0032890	regulation of organic acid transport	2/70	60/18862	0.0209222	0.287846	0.255194	TNFRSF11A/SYK	2
GO:0034113	heterotypic cell-cell adhesion	2/70	60/18862	0.0209222	0.287846	0.255194	CXADR/ITGA4	2
GO:0032675	regulation of interleukin-6 production	3/70	158/18862	0.0209734	0.287846	0.255194	TLR7/SYK/TLR8	3
GO:1905330	regulation of morphogenesis of an epithelium	2/70	61/18862	0.0215802	0.287846	0.255194	WNT5B/SIX1	2
GO:0045453	bone resorption	2/70	62/18862	0.0222468	0.287846	0.255194	TNFRSF11A/SYK	2
GO:0032635	interleukin-6 production	3/70	162/18862	0.0223831	0.287846	0.255194	TLR7/SYK/TLR8	3
GO:0051170	import into nucleus	3/70	163/18862	0.0227434	0.287846	0.255194	PKIA/RAB23/SYK	3
GO:0032732	positive regulation of interleukin-1 production	2/70	64/18862	0.0236054	0.287846	0.255194	TLR8/IGHD	2
GO:0035914	skeletal muscle cell differentiation	2/70	64/18862	0.0236054	0.287846	0.255194	CDON/SIX1	2
GO:0006665	sphingolipid metabolic process	3/70	167/18862	0.0242165	0.287846	0.255194	B3GALNT1/ST8SIA4/HACD3	3
GO:0032729	positive regulation of interferon-gamma production	2/70	65/18862	0.0242972	0.287846	0.255194	TLR7/TLR8	2
GO:1904888	cranial skeletal system development	2/70	65/18862	0.0242972	0.287846	0.255194	RAB23/SIX1	2
GO:0006687	glycosphingolipid metabolic process	2/70	67/18862	0.0257055	0.287846	0.255194	B3GALNT1/ST8SIA4	2
GO:0007416	synapse assembly	3/70	173/18862	0.0265211	0.287846	0.255194	FLRT2/GPM6A/SIX1	3
GO:0021675	nerve development	2/70	69/18862	0.0271464	0.287846	0.255194	ITGA4/SIX1	2
GO:0006956	complement activation	3/70	178/18862	0.0285286	0.287846	0.255194	IGHG1/IGHV1-69/IGHD	3
GO:0030177	positive regulation of Wnt signaling pathway	3/70	179/18862	0.0289396	0.287846	0.255194	WNT5B/DKK2/TBL1XR1	3
GO:0009119	ribonucleoside metabolic process	2/70	72/18862	0.0293675	0.287846	0.255194	RAB23/APOBEC3F	2
GO:0033627	cell adhesion mediated by integrin	2/70	72/18862	0.0293675	0.287846	0.255194	ITGA4/SYK	2
GO:0048708	astrocyte differentiation	2/70	72/18862	0.0293675	0.287846	0.255194	LAMC3/TSPAN2	2
GO:0071260	cellular response to mechanical stimulus	2/70	74/18862	0.0308873	0.287846	0.255194	TLR7/TLR8	2
GO:0007492	endoderm development	2/70	76/18862	0.0324377	0.287846	0.255194	ITGA4/COL8A1	2
GO:0002088	lens development in camera-type eye	2/70	77/18862	0.0332242	0.287846	0.255194	WNT5B/CDON	2
GO:1903037	regulation of leukocyte cell-cell adhesion	4/70	330/18862	0.03425	0.287846	0.255194	ITGA4/SOCS6/SYK/TWSG1	4
GO:0001501	skeletal system development	5/70	486/18862	0.0343079	0.287846	0.255194	WNT5B/RAB23/ANKH/LRRC17/SIX1	5
GO:0015844	monoamine transport	2/70	79/18862	0.0348197	0.287846	0.255194	SYT17/SYK	2
GO:0017038	protein import	3/70	194/18862	0.0354813	0.287846	0.255194	PKIA/RAB23/SYK	3
GO:0001660	fever generation	1/70	10/18862	0.0365065	0.287846	0.255194	TNFRSF11A	1
GO:0001820	serotonin secretion	1/70	10/18862	0.0365065	0.287846	0.255194	SYK	1
GO:0021561	facial nerve development	1/70	10/18862	0.0365065	0.287846	0.255194	SIX1	1
GO:0021610	facial nerve morphogenesis	1/70	10/18862	0.0365065	0.287846	0.255194	SIX1	1
GO:0031652	positive regulation of heat generation	1/70	10/18862	0.0365065	0.287846	0.255194	TNFRSF11A	1
GO:0051712	positive regulation of killing of cells of other organism	1/70	10/18862	0.0365065	0.287846	0.255194	SYK	1
GO:0070383	DNA cytosine deamination	1/70	10/18862	0.0365065	0.287846	0.255194	APOBEC3F	1
GO:2000480	negative regulation of cAMP-dependent protein kinase activity	1/70	10/18862	0.0365065	0.287846	0.255194	PKIA	1
GO:1901136	carbohydrate derivative catabolic process	3/70	198/18862	0.0373444	0.287846	0.255194	OGN/NPL/APOBEC3F	3
GO:0045069	regulation of viral genome replication	2/70	83/18862	0.038098	0.287846	0.255194	APOBEC3F/HACD3	2
GO:0042742	defense response to bacterium	4/70	344/18862	0.0389602	0.287846	0.255194	IGHG1/SYK/IGHV1-69/IGHD	4
GO:0034109	homotypic cell-cell adhesion	2/70	85/18862	0.03978	0.287846	0.255194	CXADR/SYK	2
GO:0006054	N-acetylneuraminate metabolic process	1/70	11/18862	0.0400841	0.287846	0.255194	NPL	1
GO:0010172	embryonic body morphogenesis	1/70	11/18862	0.0400841	0.287846	0.255194	CDON	1
GO:0032306	regulation of prostaglandin secretion	1/70	11/18862	0.0400841	0.287846	0.255194	TNFRSF11A	1
GO:0032308	positive regulation of prostaglandin secretion	1/70	11/18862	0.0400841	0.287846	0.255194	TNFRSF11A	1
GO:0034975	protein folding in endoplasmic reticulum	1/70	11/18862	0.0400841	0.287846	0.255194	DNAJC10	1
GO:0046643	regulation of gamma-delta T cell activation	1/70	11/18862	0.0400841	0.287846	0.255194	SYK	1
GO:0060788	ectodermal placode formation	1/70	11/18862	0.0400841	0.287846	0.255194	SIX1	1
GO:0071696	ectodermal placode development	1/70	11/18862	0.0400841	0.287846	0.255194	SIX1	1
GO:0071697	ectodermal placode morphogenesis	1/70	11/18862	0.0400841	0.287846	0.255194	SIX1	1
GO:0086016	AV node cell action potential	1/70	11/18862	0.0400841	0.287846	0.255194	CXADR	1
GO:0086027	AV node cell to bundle of His cell signaling	1/70	11/18862	0.0400841	0.287846	0.255194	CXADR	1
GO:1902563	regulation of neutrophil activation	1/70	11/18862	0.0400841	0.287846	0.255194	SYK	1
GO:1905050	positive regulation of metallopeptidase activity	1/70	11/18862	0.0400841	0.287846	0.255194	ANTXR1	1
GO:0002573	myeloid leukocyte differentiation	3/70	204/18862	0.0402317	0.287846	0.255194	TNFRSF11A/TSPAN2/LRRC17	3
GO:0050807	regulation of synapse organization	3/70	204/18862	0.0402317	0.287846	0.255194	FLRT2/GPM6A/SIX1	3
GO:0034103	regulation of tissue remodeling	2/70	86/18862	0.0406314	0.287846	0.255194	TNFRSF11A/SYK	2
GO:0014706	striated muscle tissue development	4/70	351/18862	0.0414484	0.287846	0.255194	SGCD/CXADR/CDON/SIX1	4
GO:0001708	cell fate specification	2/70	88/18862	0.0423549	0.287846	0.255194	CDON/SIX1	2
GO:0032642	regulation of chemokine production	2/70	89/18862	0.0432269	0.287846	0.255194	TLR7/SYK	2
GO:0046849	bone remodeling	2/70	89/18862	0.0432269	0.287846	0.255194	TNFRSF11A/SYK	2
GO:0051251	positive regulation of lymphocyte activation	4/70	356/18862	0.04328	0.287846	0.255194	IGHG1/SYK/IGHV1-69/IGHD	4
GO:0006216	cytidine catabolic process	1/70	12/18862	0.0436486	0.287846	0.255194	APOBEC3F	1
GO:0009650	UV protection	1/70	12/18862	0.0436486	0.287846	0.255194	SCARA3	1
GO:0009972	cytidine deamination	1/70	12/18862	0.0436486	0.287846	0.255194	APOBEC3F	1
GO:0014842	regulation of skeletal muscle satellite cell proliferation	1/70	12/18862	0.0436486	0.287846	0.255194	SIX1	1
GO:0016554	cytidine to uridine editing	1/70	12/18862	0.0436486	0.287846	0.255194	APOBEC3F	1
GO:0030311	poly-N-acetyllactosamine biosynthetic process	1/70	12/18862	0.0436486	0.287846	0.255194	B3GALNT1	1
GO:0034154	toll-like receptor 7 signaling pathway	1/70	12/18862	0.0436486	0.287846	0.255194	TLR7	1
GO:0035739	CD4-positive, alpha-beta T cell proliferation	1/70	12/18862	0.0436486	0.287846	0.255194	TWSG1	1
GO:0038063	collagen-activated tyrosine kinase receptor signaling pathway	1/70	12/18862	0.0436486	0.287846	0.255194	SYK	1
GO:0038110	interleukin-2-mediated signaling pathway	1/70	12/18862	0.0436486	0.287846	0.255194	SYK	1
GO:0042340	keratan sulfate catabolic process	1/70	12/18862	0.0436486	0.287846	0.255194	OGN	1
GO:0042492	gamma-delta T cell differentiation	1/70	12/18862	0.0436486	0.287846	0.255194	SYK	1
GO:0046087	cytidine metabolic process	1/70	12/18862	0.0436486	0.287846	0.255194	APOBEC3F	1
GO:0046642	negative regulation of alpha-beta T cell proliferation	1/70	12/18862	0.0436486	0.287846	0.255194	TWSG1	1
GO:0071639	positive regulation of monocyte chemotactic protein-1 production	1/70	12/18862	0.0436486	0.287846	0.255194	SYK	1
GO:0086067	AV node cell to bundle of His cell communication	1/70	12/18862	0.0436486	0.287846	0.255194	CXADR	1
GO:2000561	regulation of CD4-positive, alpha-beta T cell proliferation	1/70	12/18862	0.0436486	0.287846	0.255194	TWSG1	1
GO:0002449	lymphocyte mediated immunity	4/70	360/18862	0.044778	0.287846	0.255194	IGHG1/IGHV1-69/TLR8/IGHD	4
GO:0031349	positive regulation of defense response	4/70	361/18862	0.045157	0.287846	0.255194	TLR7/TNFRSF11A/SYK/TLR8	4
GO:0050803	regulation of synapse structure or activity	3/70	214/18862	0.0452889	0.287846	0.255194	FLRT2/GPM6A/SIX1	3
GO:0042692	muscle cell differentiation	4/70	362/18862	0.0455378	0.287846	0.255194	WNT5B/CXADR/CDON/SIX1	4
GO:0006643	membrane lipid metabolic process	3/70	215/18862	0.0458113	0.287846	0.255194	B3GALNT1/ST8SIA4/HACD3	3
GO:0030316	osteoclast differentiation	2/70	92/18862	0.0458828	0.287846	0.255194	TNFRSF11A/LRRC17	2
GO:0007159	leukocyte cell-cell adhesion	4/70	366/18862	0.0470793	0.287846	0.255194	ITGA4/SOCS6/SYK/TWSG1	4
GO:0002430	complement receptor mediated signaling pathway	1/70	13/18862	0.0472	0.287846	0.255194	FPR3	1
GO:0006596	polyamine biosynthetic process	1/70	13/18862	0.0472	0.287846	0.255194	AGMAT	1
GO:0014857	regulation of skeletal muscle cell proliferation	1/70	13/18862	0.0472	0.287846	0.255194	SIX1	1
GO:0030309	poly-N-acetyllactosamine metabolic process	1/70	13/18862	0.0472	0.287846	0.255194	B3GALNT1	1
GO:0030497	fatty acid elongation	1/70	13/18862	0.0472	0.287846	0.255194	HACD3	1
GO:0031650	regulation of heat generation	1/70	13/18862	0.0472	0.287846	0.255194	TNFRSF11A	1
GO:0032725	positive regulation of granulocyte macrophage colony-stimulating factor production	1/70	13/18862	0.0472	0.287846	0.255194	SYK	1
GO:0033008	positive regulation of mast cell activation involved in immune response	1/70	13/18862	0.0472	0.287846	0.255194	SYK	1
GO:0035810	positive regulation of urine volume	1/70	13/18862	0.0472	0.287846	0.255194	BTC	1
GO:0042761	very long-chain fatty acid biosynthetic process	1/70	13/18862	0.0472	0.287846	0.255194	HACD3	1
GO:0043306	positive regulation of mast cell degranulation	1/70	13/18862	0.0472	0.287846	0.255194	SYK	1
GO:0045741	positive regulation of epidermal growth factor-activated receptor activity	1/70	13/18862	0.0472	0.287846	0.255194	BTC	1
GO:0046348	amino sugar catabolic process	1/70	13/18862	0.0472	0.287846	0.255194	NPL	1
GO:0051451	myoblast migration	1/70	13/18862	0.0472	0.287846	0.255194	SIX1	1
GO:0051764	actin crosslink formation	1/70	13/18862	0.0472	0.287846	0.255194	MARCKS	1
GO:0070307	lens fiber cell development	1/70	13/18862	0.0472	0.287846	0.255194	WNT5B	1
GO:0071352	cellular response to interleukin-2	1/70	13/18862	0.0472	0.287846	0.255194	SYK	1
GO:0071599	otic vesicle development	1/70	13/18862	0.0472	0.287846	0.255194	SIX1	1
GO:1903054	negative regulation of extracellular matrix organization	1/70	13/18862	0.0472	0.287846	0.255194	ANTXR1	1
GO:1903236	regulation of leukocyte tethering or rolling	1/70	13/18862	0.0472	0.287846	0.255194	ITGA4	1
GO:0097529	myeloid leukocyte migration	3/70	218/18862	0.0473965	0.287846	0.255194	TNFRSF11A/CXADR/SYK	3
GO:0002460	adaptive immune response based on somatic recombination of immune receptors built from immunoglobulin superfamily domains	4/70	367/18862	0.0474692	0.287846	0.255194	IGHG1/IGHV1-69/TLR8/IGHD	4
GO:0032602	chemokine production	2/70	95/18862	0.0485974	0.287846	0.255194	TLR7/SYK	2
GO:0051963	regulation of synapse assembly	2/70	95/18862	0.0485974	0.287846	0.255194	FLRT2/SIX1	2
GO:0060537	muscle tissue development	4/70	371/18862	0.0490469	0.287846	0.255194	SGCD/CXADR/CDON/SIX1	4
GO:0014841	skeletal muscle satellite cell proliferation	1/70	14/18862	0.0507385	0.287846	0.255194	SIX1	1
GO:0021783	preganglionic parasympathetic fiber development	1/70	14/18862	0.0507385	0.287846	0.255194	SIX1	1
GO:0032310	prostaglandin secretion	1/70	14/18862	0.0507385	0.287846	0.255194	TNFRSF11A	1
GO:0045006	DNA deamination	1/70	14/18862	0.0507385	0.287846	0.255194	APOBEC3F	1
GO:0046131	pyrimidine ribonucleoside metabolic process	1/70	14/18862	0.0507385	0.287846	0.255194	APOBEC3F	1
GO:0046133	pyrimidine ribonucleoside catabolic process	1/70	14/18862	0.0507385	0.287846	0.255194	APOBEC3F	1
GO:0070669	response to interleukin-2	1/70	14/18862	0.0507385	0.287846	0.255194	SYK	1
GO:1901160	primary amino compound metabolic process	1/70	14/18862	0.0507385	0.287846	0.255194	AGMAT	1
GO:0060560	developmental growth involved in morphogenesis	3/70	225/18862	0.0511998	0.287846	0.255194	SYT17/ITGA4/SIX1	3
GO:0030595	leukocyte chemotaxis	3/70	226/18862	0.051755	0.287846	0.255194	TNFRSF11A/CXADR/SYK	3
GO:0006909	phagocytosis	4/70	381/18862	0.0531175	0.287846	0.255194	IGHG1/SYK/IGHV1-69/IGHD	4
GO:0043406	positive regulation of MAP kinase activity	3/70	230/18862	0.054005	0.287846	0.255194	TNFRSF11A/SYK/HACD3	3
GO:0046634	regulation of alpha-beta T cell activation	2/70	101/18862	0.0541969	0.287846	0.255194	SYK/TWSG1	2
GO:0001574	ganglioside biosynthetic process	1/70	15/18862	0.054264	0.287846	0.255194	ST8SIA4	1
GO:0014856	skeletal muscle cell proliferation	1/70	15/18862	0.054264	0.287846	0.255194	SIX1	1
GO:0032645	regulation of granulocyte macrophage colony-stimulating factor production	1/70	15/18862	0.054264	0.287846	0.255194	SYK	1
GO:0035435	phosphate ion transmembrane transport	1/70	15/18862	0.054264	0.287846	0.255194	ANKH	1
GO:0038065	collagen-activated signaling pathway	1/70	15/18862	0.054264	0.287846	0.255194	SYK	1
GO:0043584	nose development	1/70	15/18862	0.054264	0.287846	0.255194	SIX1	1
GO:0045579	positive regulation of B cell differentiation	1/70	15/18862	0.054264	0.287846	0.255194	SYK	1
GO:0072075	metanephric mesenchyme development	1/70	15/18862	0.054264	0.287846	0.255194	SIX1	1
GO:2000052	positive regulation of non-canonical Wnt signaling pathway	1/70	15/18862	0.054264	0.287846	0.255194	WNT5B	1
GO:2000136	regulation of cell proliferation involved in heart morphogenesis	1/70	15/18862	0.054264	0.287846	0.255194	SIX1	1
GO:0008037	cell recognition	3/70	232/18862	0.0551476	0.287846	0.255194	IGHG1/IGHV1-69/IGHD	3
GO:0006576	cellular biogenic amine metabolic process	2/70	103/18862	0.0561121	0.287846	0.255194	AGMAT/SNCAIP	2
GO:0030593	neutrophil chemotaxis	2/70	103/18862	0.0561121	0.287846	0.255194	CXADR/SYK	2
GO:0031532	actin cytoskeleton reorganization	2/70	103/18862	0.0561121	0.287846	0.255194	CXADR/ANTXR1	2
GO:0046822	regulation of nucleocytoplasmic transport	2/70	103/18862	0.0561121	0.287846	0.255194	PKIA/RAB23	2
GO:0055002	striated muscle cell development	2/70	103/18862	0.0561121	0.287846	0.255194	CXADR/SIX1	2
GO:0009116	nucleoside metabolic process	2/70	104/18862	0.0570786	0.287846	0.255194	RAB23/APOBEC3F	2
GO:0009048	dosage compensation by inactivation of X chromosome	1/70	16/18862	0.0577765	0.287846	0.255194	XIST	1
GO:0031649	heat generation	1/70	16/18862	0.0577765	0.287846	0.255194	TNFRSF11A	1
GO:0032604	granulocyte macrophage colony-stimulating factor production	1/70	16/18862	0.0577765	0.287846	0.255194	SYK	1
GO:0045869	negative regulation of single stranded viral RNA replication via double stranded DNA intermediate	1/70	16/18862	0.0577765	0.287846	0.255194	APOBEC3F	1
GO:0048486	parasympathetic nervous system development	1/70	16/18862	0.0577765	0.287846	0.255194	SIX1	1
GO:0051709	regulation of killing of cells of other organism	1/70	16/18862	0.0577765	0.287846	0.255194	SYK	1
GO:0060026	convergent extension	1/70	16/18862	0.0577765	0.287846	0.255194	WNT5B	1
GO:0061323	cell proliferation involved in heart morphogenesis	1/70	16/18862	0.0577765	0.287846	0.255194	SIX1	1
GO:0061548	ganglion development	1/70	16/18862	0.0577765	0.287846	0.255194	SIX1	1
GO:0090083	regulation of inclusion body assembly	1/70	16/18862	0.0577765	0.287846	0.255194	SNCAIP	1
GO:0090336	positive regulation of brown fat cell differentiation	1/70	16/18862	0.0577765	0.287846	0.255194	SIX1	1
GO:1901201	regulation of extracellular matrix assembly	1/70	16/18862	0.0577765	0.287846	0.255194	ANTXR1	1
GO:0007229	integrin-mediated signaling pathway	2/70	106/18862	0.0590291	0.287846	0.255194	ITGA4/SYK	2
GO:0038093	Fc receptor signaling pathway	3/70	239/18862	0.0592376	0.287846	0.255194	IGHG1/SYK/IGHV1-69	3
GO:0032649	regulation of interferon-gamma production	2/70	107/18862	0.0600129	0.287846	0.255194	TLR7/TLR8	2
GO:0006595	polyamine metabolic process	1/70	17/18862	0.0612763	0.287846	0.255194	AGMAT	1
GO:0009312	oligosaccharide biosynthetic process	1/70	17/18862	0.0612763	0.287846	0.255194	B3GALNT1	1
GO:0015732	prostaglandin transport	1/70	17/18862	0.0612763	0.287846	0.255194	TNFRSF11A	1
GO:0019885	antigen processing and presentation of endogenous peptide antigen via MHC class I	1/70	17/18862	0.0612763	0.287846	0.255194	ERAP2	1
GO:0032305	positive regulation of icosanoid secretion	1/70	17/18862	0.0612763	0.287846	0.255194	TNFRSF11A	1
GO:0033631	cell-cell adhesion mediated by integrin	1/70	17/18862	0.0612763	0.287846	0.255194	ITGA4	1
GO:0042474	middle ear morphogenesis	1/70	17/18862	0.0612763	0.287846	0.255194	SIX1	1
GO:0048535	lymph node development	1/70	17/18862	0.0612763	0.287846	0.255194	TNFRSF11A	1
GO:0060602	branch elongation of an epithelium	1/70	17/18862	0.0612763	0.287846	0.255194	SIX1	1
GO:0060749	mammary gland alveolus development	1/70	17/18862	0.0612763	0.287846	0.255194	TNFRSF11A	1
GO:0061377	mammary gland lobule development	1/70	17/18862	0.0612763	0.287846	0.255194	TNFRSF11A	1
GO:0070525	tRNA threonylcarbamoyladenosine metabolic process	1/70	17/18862	0.0612763	0.287846	0.255194	OSGEPL1	1
GO:0072079	nephron tubule formation	1/70	17/18862	0.0612763	0.287846	0.255194	SIX1	1
GO:0090190	positive regulation of branching involved in ureteric bud morphogenesis	1/70	17/18862	0.0612763	0.287846	0.255194	SIX1	1
GO:0097094	craniofacial suture morphogenesis	1/70	17/18862	0.0612763	0.287846	0.255194	RAB23	1
GO:0002696	positive regulation of leukocyte activation	4/70	401/18862	0.0617978	0.287846	0.255194	IGHG1/SYK/IGHV1-69/IGHD	4
GO:0030148	sphingolipid biosynthetic process	2/70	109/18862	0.0619976	0.287846	0.255194	ST8SIA4/HACD3	2
GO:0090596	sensory organ morphogenesis	3/70	244/18862	0.0622448	0.287846	0.255194	COL8A1/CDON/SIX1	3
GO:0006664	glycolipid metabolic process	2/70	111/18862	0.0640046	0.287846	0.255194	B3GALNT1/ST8SIA4	2
GO:0014902	myotube differentiation	2/70	111/18862	0.0640046	0.287846	0.255194	CDON/SIX1	2
GO:0002281	macrophage activation involved in immune response	1/70	18/18862	0.0647632	0.287846	0.255194	SYK	1
GO:0007549	dosage compensation	1/70	18/18862	0.0647632	0.287846	0.255194	XIST	1
GO:0032695	negative regulation of interleukin-12 production	1/70	18/18862	0.0647632	0.287846	0.255194	TLR8	1
GO:0032930	positive regulation of superoxide anion generation	1/70	18/18862	0.0647632	0.287846	0.255194	SYK	1
GO:0071605	monocyte chemotactic protein-1 production	1/70	18/18862	0.0647632	0.287846	0.255194	SYK	1
GO:0071637	regulation of monocyte chemotactic protein-1 production	1/70	18/18862	0.0647632	0.287846	0.255194	SYK	1
GO:0072189	ureter development	1/70	18/18862	0.0647632	0.287846	0.255194	SIX1	1
GO:0021782	glial cell development	2/70	112/18862	0.0650164	0.287846	0.255194	LAMC3/TSPAN2	2
GO:0032609	interferon-gamma production	2/70	112/18862	0.0650164	0.287846	0.255194	TLR7/TLR8	2
GO:1903509	liposaccharide metabolic process	2/70	112/18862	0.0650164	0.287846	0.255194	B3GALNT1/ST8SIA4	2
GO:1903828	negative regulation of cellular protein localization	2/70	112/18862	0.0650164	0.287846	0.255194	PKIA/RAB23	2
GO:0006486	protein glycosylation	3/70	250/18862	0.0659462	0.287846	0.255194	MGAT4C/B3GALNT1/ST8SIA4	3
GO:0043413	macromolecule glycosylation	3/70	250/18862	0.0659462	0.287846	0.255194	MGAT4C/B3GALNT1/ST8SIA4	3
GO:0008543	fibroblast growth factor receptor signaling pathway	2/70	113/18862	0.0660335	0.287846	0.255194	FLRT2/ANOS1	2
GO:0045165	cell fate commitment	3/70	251/18862	0.0665728	0.287846	0.255194	WNT5B/CDON/SIX1	3
GO:0050867	positive regulation of cell activation	4/70	412/18862	0.0668753	0.287846	0.255194	IGHG1/SYK/IGHV1-69/IGHD	4
GO:0006023	aminoglycan biosynthetic process	2/70	114/18862	0.067056	0.287846	0.255194	OGN/B3GALNT1	2
GO:0030449	regulation of complement activation	2/70	115/18862	0.0680838	0.287846	0.255194	IGHG1/IGHV1-69	2
GO:0048593	camera-type eye morphogenesis	2/70	115/18862	0.0680838	0.287846	0.255194	COL8A1/CDON	2
GO:0002483	antigen processing and presentation of endogenous peptide antigen	1/70	19/18862	0.0682373	0.287846	0.255194	ERAP2	1
GO:0006491	N-glycan processing	1/70	19/18862	0.0682373	0.287846	0.255194	ST8SIA4	1
GO:0007289	spermatid nucleus differentiation	1/70	19/18862	0.0682373	0.287846	0.255194	PYGO1	1
GO:0033005	positive regulation of mast cell activation	1/70	19/18862	0.0682373	0.287846	0.255194	SYK	1
GO:0034501	protein localization to kinetochore	1/70	19/18862	0.0682373	0.287846	0.255194	ZWILCH	1
GO:0045091	regulation of single stranded viral RNA replication via double stranded DNA intermediate	1/70	19/18862	0.0682373	0.287846	0.255194	APOBEC3F	1
GO:0045663	positive regulation of myoblast differentiation	1/70	19/18862	0.0682373	0.287846	0.255194	CDON	1
GO:0048643	positive regulation of skeletal muscle tissue development	1/70	19/18862	0.0682373	0.287846	0.255194	CDON	1
GO:0072074	kidney mesenchyme development	1/70	19/18862	0.0682373	0.287846	0.255194	SIX1	1
GO:0090330	regulation of platelet aggregation	1/70	19/18862	0.0682373	0.287846	0.255194	SYK	1
GO:2001014	regulation of skeletal muscle cell differentiation	1/70	19/18862	0.0682373	0.287846	0.255194	SIX1	1
GO:0006525	arginine metabolic process	1/70	20/18862	0.0716987	0.289475	0.256638	AGMAT	1
GO:0006837	serotonin transport	1/70	20/18862	0.0716987	0.289475	0.256638	SYK	1
GO:0007252	I-kappaB phosphorylation	1/70	20/18862	0.0716987	0.289475	0.256638	TLR7	1
GO:0016553	base conversion or substitution editing	1/70	20/18862	0.0716987	0.289475	0.256638	APOBEC3F	1
GO:0032928	regulation of superoxide anion generation	1/70	20/18862	0.0716987	0.289475	0.256638	SYK	1
GO:0039692	single stranded viral RNA replication via double stranded DNA intermediate	1/70	20/18862	0.0716987	0.289475	0.256638	APOBEC3F	1
GO:0043586	tongue development	1/70	20/18862	0.0716987	0.289475	0.256638	SIX1	1
GO:0090189	regulation of branching involved in ureteric bud morphogenesis	1/70	20/18862	0.0716987	0.289475	0.256638	SIX1	1
GO:0097503	sialylation	1/70	20/18862	0.0716987	0.289475	0.256638	ST8SIA4	1
GO:0098703	calcium ion import across plasma membrane	1/70	20/18862	0.0716987	0.289475	0.256638	FAM155A	1
GO:0032652	regulation of interleukin-1 production	2/70	119/18862	0.072247	0.289475	0.256638	TLR8/IGHD	2
GO:0050868	negative regulation of T cell activation	2/70	119/18862	0.072247	0.289475	0.256638	SOCS6/TWSG1	2
GO:0001894	tissue homeostasis	3/70	260/18862	0.0723357	0.289475	0.256638	TNFRSF11A/CXADR/SYK	3
GO:0051607	defense response to virus	3/70	260/18862	0.0723357	0.289475	0.256638	TLR7/APOBEC3F/TLR8	3
GO:0140546	defense response to symbiont	3/70	260/18862	0.0723357	0.289475	0.256638	TLR7/APOBEC3F/TLR8	3
GO:0045785	positive regulation of cell adhesion	4/70	425/18862	0.0731495	0.289475	0.256638	ITGA4/SYK/COL8A1/PLEKHA2	4
GO:0070085	glycosylation	3/70	263/18862	0.0743053	0.289475	0.256638	MGAT4C/B3GALNT1/ST8SIA4	3
GO:0010811	positive regulation of cell-substrate adhesion	2/70	121/18862	0.0743591	0.289475	0.256638	COL8A1/PLEKHA2	2
GO:0001759	organ induction	1/70	21/18862	0.0751474	0.289475	0.256638	SIX1	1
GO:0002053	positive regulation of mesenchymal cell proliferation	1/70	21/18862	0.0751474	0.289475	0.256638	SIX1	1
GO:0019370	leukotriene biosynthetic process	1/70	21/18862	0.0751474	0.289475	0.256638	SYK	1
GO:0033630	positive regulation of cell adhesion mediated by integrin	1/70	21/18862	0.0751474	0.289475	0.256638	SYK	1
GO:0035809	regulation of urine volume	1/70	21/18862	0.0751474	0.289475	0.256638	BTC	1
GO:0046641	positive regulation of alpha-beta T cell proliferation	1/70	21/18862	0.0751474	0.289475	0.256638	SYK	1
GO:0048745	smooth muscle tissue development	1/70	21/18862	0.0751474	0.289475	0.256638	SIX1	1
GO:1902656	calcium ion import into cytosol	1/70	21/18862	0.0751474	0.289475	0.256638	FAM155A	1
GO:2000479	regulation of cAMP-dependent protein kinase activity	1/70	21/18862	0.0751474	0.289475	0.256638	PKIA	1
GO:0051224	negative regulation of protein transport	2/70	123/18862	0.076491	0.29237	0.259205	PKIA/RAB23	2
GO:1990266	neutrophil migration	2/70	123/18862	0.076491	0.29237	0.259205	CXADR/SYK	2
GO:0071621	granulocyte chemotaxis	2/70	124/18862	0.0775643	0.29237	0.259205	CXADR/SYK	2
GO:0051146	striated muscle cell differentiation	3/70	269/18862	0.0783159	0.29237	0.259205	CXADR/CDON/SIX1	3
GO:0030878	thyroid gland development	1/70	22/18862	0.0785835	0.29237	0.259205	SIX1	1
GO:0045844	positive regulation of striated muscle tissue development	1/70	22/18862	0.0785835	0.29237	0.259205	CDON	1
GO:0048636	positive regulation of muscle organ development	1/70	22/18862	0.0785835	0.29237	0.259205	CDON	1
GO:0071404	cellular response to low-density lipoprotein particle stimulus	1/70	22/18862	0.0785835	0.29237	0.259205	SYK	1
GO:0090103	cochlea morphogenesis	1/70	22/18862	0.0785835	0.29237	0.259205	SIX1	1
GO:0090335	regulation of brown fat cell differentiation	1/70	22/18862	0.0785835	0.29237	0.259205	SIX1	1
GO:1904996	positive regulation of leukocyte adhesion to vascular endothelial cell	1/70	22/18862	0.0785835	0.29237	0.259205	ITGA4	1
GO:0001819	positive regulation of cytokine production	4/70	437/18862	0.0792003	0.292846	0.259627	TLR7/SYK/TLR8/IGHD	4
GO:0022407	regulation of cell-cell adhesion	4/70	437/18862	0.0792003	0.292846	0.259627	ITGA4/SOCS6/SYK/TWSG1	4
GO:0032612	interleukin-1 production	2/70	126/18862	0.0797252	0.293879	0.260543	TLR8/IGHD	2
GO:1904950	negative regulation of establishment of protein localization	2/70	127/18862	0.0808127	0.295917	0.26235	PKIA/RAB23	2
GO:0043302	positive regulation of leukocyte degranulation	1/70	23/18862	0.0820071	0.295917	0.26235	SYK	1
GO:0046135	pyrimidine nucleoside catabolic process	1/70	23/18862	0.0820071	0.295917	0.26235	APOBEC3F	1
GO:0060384	innervation	1/70	23/18862	0.0820071	0.295917	0.26235	ITGA4	1
GO:0070841	inclusion body assembly	1/70	23/18862	0.0820071	0.295917	0.26235	SNCAIP	1
GO:1901863	positive regulation of muscle tissue development	1/70	23/18862	0.0820071	0.295917	0.26235	CDON	1
GO:2000353	positive regulation of endothelial cell apoptotic process	1/70	23/18862	0.0820071	0.295917	0.26235	ITGA4	1
GO:0019079	viral genome replication	2/70	129/18862	0.0830016	0.297712	0.263941	APOBEC3F/HACD3	2
GO:1901657	glycosyl compound metabolic process	2/70	129/18862	0.0830016	0.297712	0.263941	RAB23/APOBEC3F	2
GO:1900180	regulation of protein localization to nucleus	2/70	130/18862	0.0841029	0.299213	0.265272	PKIA/RAB23	2
GO:0007224	smoothened signaling pathway	2/70	131/18862	0.0852087	0.299213	0.265272	HERC4/CDON	2
GO:0032753	positive regulation of interleukin-4 production	1/70	24/18862	0.085418	0.299213	0.265272	SYK	1
GO:0042454	ribonucleoside catabolic process	1/70	24/18862	0.085418	0.299213	0.265272	APOBEC3F	1
GO:0046039	GTP metabolic process	1/70	24/18862	0.085418	0.299213	0.265272	RAB23	1
GO:0060037	pharyngeal system development	1/70	24/18862	0.085418	0.299213	0.265272	SIX1	1
GO:1903861	positive regulation of dendrite extension	1/70	24/18862	0.085418	0.299213	0.265272	SYT17	1
GO:1905564	positive regulation of vascular endothelial cell proliferation	1/70	24/18862	0.085418	0.299213	0.265272	ITGA4	1
GO:0007249	I-kappaB kinase/NF-kappaB signaling	3/70	282/18862	0.0873249	0.30314	0.268754	TLR7/TLR8/HACD3	3
GO:0050729	positive regulation of inflammatory response	2/70	133/18862	0.0874337	0.30314	0.268754	TLR7/TNFRSF11A	2
GO:0097553	calcium ion transmembrane import into cytosol	2/70	134/18862	0.0885528	0.30314	0.268754	FAM155A/MCOLN3	2
GO:0001573	ganglioside metabolic process	1/70	25/18862	0.0888165	0.30314	0.268754	ST8SIA4	1
GO:0002092	positive regulation of receptor internalization	1/70	25/18862	0.0888165	0.30314	0.268754	SYK	1
GO:0048641	regulation of skeletal muscle tissue development	1/70	25/18862	0.0888165	0.30314	0.268754	CDON	1
GO:0071459	protein localization to chromosome, centromeric region	1/70	25/18862	0.0888165	0.30314	0.268754	ZWILCH	1
GO:1905048	regulation of metallopeptidase activity	1/70	25/18862	0.0888165	0.30314	0.268754	ANTXR1	1
GO:2000050	regulation of non-canonical Wnt signaling pathway	1/70	25/18862	0.0888165	0.30314	0.268754	WNT5B	1
GO:1903305	regulation of regulated secretory pathway	2/70	136/18862	0.0908038	0.30598	0.271271	SYT17/SYK	2
GO:0030183	B cell differentiation	2/70	137/18862	0.0919357	0.30598	0.271271	ITGA4/SYK	2
GO:0001945	lymph vessel development	1/70	26/18862	0.0922026	0.30598	0.271271	SYK	1
GO:0003156	regulation of animal organ formation	1/70	26/18862	0.0922026	0.30598	0.271271	SIX1	1
GO:0006817	phosphate ion transport	1/70	26/18862	0.0922026	0.30598	0.271271	ANKH	1
GO:0010464	regulation of mesenchymal cell proliferation	1/70	26/18862	0.0922026	0.30598	0.271271	SIX1	1
GO:0010528	regulation of transposition	1/70	26/18862	0.0922026	0.30598	0.271271	APOBEC3F	1
GO:0010529	negative regulation of transposition	1/70	26/18862	0.0922026	0.30598	0.271271	APOBEC3F	1
GO:0019883	antigen processing and presentation of endogenous antigen	1/70	26/18862	0.0922026	0.30598	0.271271	ERAP2	1
GO:0021602	cranial nerve morphogenesis	1/70	26/18862	0.0922026	0.30598	0.271271	SIX1	1
GO:0002920	regulation of humoral immune response	2/70	138/18862	0.0930718	0.307163	0.27232	IGHG1/IGHV1-69	2
GO:1903038	negative regulation of leukocyte cell-cell adhesion	2/70	138/18862	0.0930718	0.307163	0.27232	SOCS6/TWSG1	2
GO:0002697	regulation of immune effector process	4/70	465/18862	0.0942611	0.308626	0.273617	IGHG1/SYK/IGHV1-69/APOBEC3F	4
GO:0002675	positive regulation of acute inflammatory response	1/70	27/18862	0.0955762	0.308626	0.273617	TNFRSF11A	1
GO:0003401	axis elongation	1/70	27/18862	0.0955762	0.308626	0.273617	SIX1	1
GO:0034110	regulation of homotypic cell-cell adhesion	1/70	27/18862	0.0955762	0.308626	0.273617	SYK	1
GO:0045671	negative regulation of osteoclast differentiation	1/70	27/18862	0.0955762	0.308626	0.273617	LRRC17	1
GO:0048665	neuron fate specification	1/70	27/18862	0.0955762	0.308626	0.273617	SIX1	1
GO:0098901	regulation of cardiac muscle cell action potential	1/70	27/18862	0.0955762	0.308626	0.273617	CXADR	1
GO:1903859	regulation of dendrite extension	1/70	27/18862	0.0955762	0.308626	0.273617	SYT17	1
GO:0044344	cellular response to fibroblast growth factor stimulus	2/70	142/18862	0.097657	0.310022	0.274855	FLRT2/ANOS1	2
GO:0048592	eye morphogenesis	2/70	143/18862	0.0988133	0.310022	0.274855	COL8A1/CDON	2
GO:0006688	glycosphingolipid biosynthetic process	1/70	28/18862	0.0989375	0.310022	0.274855	ST8SIA4	1
GO:0018146	keratan sulfate biosynthetic process	1/70	28/18862	0.0989375	0.310022	0.274855	OGN	1
GO:0080111	DNA demethylation	1/70	28/18862	0.0989375	0.310022	0.274855	APOBEC3F	1
GO:0042110	T cell activation	4/70	474/18862	0.0993741	0.310022	0.274855	CXADR/SOCS6/SYK/TWSG1	4
GO:0023061	signal release	4/70	475/18862	0.0999502	0.310022	0.274855	TNFRSF11A/SYT17/SNCAIP/SYK	4
GO:0001764	neuron migration	2/70	145/18862	0.101138	0.310022	0.274855	FLRT2/GPM6A	2
GO:0007435	salivary gland morphogenesis	1/70	29/18862	0.102286	0.310022	0.274855	TWSG1	1
GO:0010669	epithelial structure maintenance	1/70	29/18862	0.102286	0.310022	0.274855	CXADR	1
GO:0043304	regulation of mast cell degranulation	1/70	29/18862	0.102286	0.310022	0.274855	SYK	1
GO:0050482	arachidonic acid secretion	1/70	29/18862	0.102286	0.310022	0.274855	SYK	1
GO:0060914	heart formation	1/70	29/18862	0.102286	0.310022	0.274855	SIX1	1
GO:1903963	arachidonate transport	1/70	29/18862	0.102286	0.310022	0.274855	SYK	1
GO:0071496	cellular response to external stimulus	3/70	303/18862	0.102756	0.310022	0.274855	TLR7/ITGA4/TLR8	3
GO:0007519	skeletal muscle tissue development	2/70	147/18862	0.103477	0.310022	0.274855	CDON/SIX1	2
GO:0090263	positive regulation of canonical Wnt signaling pathway	2/70	147/18862	0.103477	0.310022	0.274855	DKK2/TBL1XR1	2
GO:0070588	calcium ion transmembrane transport	3/70	304/18862	0.103517	0.310022	0.274855	FAM155A/MCOLN3/GPM6A	3
GO:0046467	membrane lipid biosynthetic process	2/70	148/18862	0.104653	0.310022	0.274855	ST8SIA4/HACD3	2
GO:0071774	response to fibroblast growth factor	2/70	148/18862	0.104653	0.310022	0.274855	FLRT2/ANOS1	2
GO:0097530	granulocyte migration	2/70	148/18862	0.104653	0.310022	0.274855	CXADR/SYK	2
GO:1903900	regulation of viral life cycle	2/70	148/18862	0.104653	0.310022	0.274855	APOBEC3F/HACD3	2
GO:0060326	cell chemotaxis	3/70	306/18862	0.105045	0.310022	0.274855	TNFRSF11A/CXADR/SYK	3
GO:0007176	regulation of epidermal growth factor-activated receptor activity	1/70	30/18862	0.105623	0.310022	0.274855	BTC	1
GO:0033006	regulation of mast cell activation involved in immune response	1/70	30/18862	0.105623	0.310022	0.274855	SYK	1
GO:0045577	regulation of B cell differentiation	1/70	30/18862	0.105623	0.310022	0.274855	SYK	1
GO:0050850	positive regulation of calcium-mediated signaling	1/70	30/18862	0.105623	0.310022	0.274855	SYK	1
GO:0050901	leukocyte tethering or rolling	1/70	30/18862	0.105623	0.310022	0.274855	ITGA4	1
GO:0051491	positive regulation of filopodium assembly	1/70	30/18862	0.105623	0.310022	0.274855	GPM6A	1
GO:0070633	transepithelial transport	1/70	30/18862	0.105623	0.310022	0.274855	CXADR	1
GO:0071711	basement membrane organization	1/70	30/18862	0.105623	0.310022	0.274855	FLRT2	1
GO:0090183	regulation of kidney development	1/70	30/18862	0.105623	0.310022	0.274855	SIX1	1
GO:0110110	positive regulation of animal organ morphogenesis	1/70	30/18862	0.105623	0.310022	0.274855	SIX1	1
GO:2000406	positive regulation of T cell migration	1/70	30/18862	0.105623	0.310022	0.274855	ITGA4	1
GO:0043405	regulation of MAP kinase activity	3/70	307/18862	0.105813	0.310022	0.274855	TNFRSF11A/SYK/HACD3	3
GO:0046631	alpha-beta T cell activation	2/70	149/18862	0.105832	0.310022	0.274855	SYK/TWSG1	2
GO:0015908	fatty acid transport	2/70	150/18862	0.107015	0.310022	0.274855	TNFRSF11A/SYK	2
GO:0007204	positive regulation of cytosolic calcium ion concentration	3/70	310/18862	0.108128	0.310022	0.274855	FAM155A/MCOLN3/FPR3	3
GO:0071902	positive regulation of protein serine/threonine kinase activity	3/70	311/18862	0.108905	0.310022	0.274855	TNFRSF11A/SYK/HACD3	3
GO:0002230	positive regulation of defense response to virus by host	1/70	31/18862	0.108948	0.310022	0.274855	APOBEC3F	1
GO:0007431	salivary gland development	1/70	31/18862	0.108948	0.310022	0.274855	TWSG1	1
GO:0018200	peptidyl-glutamic acid modification	1/70	31/18862	0.108948	0.310022	0.274855	AGBL3	1
GO:0032196	transposition	1/70	31/18862	0.108948	0.310022	0.274855	APOBEC3F	1
GO:0043171	peptide catabolic process	1/70	31/18862	0.108948	0.310022	0.274855	ERAP2	1
GO:0045070	positive regulation of viral genome replication	1/70	31/18862	0.108948	0.310022	0.274855	HACD3	1
GO:0045879	negative regulation of smoothened signaling pathway	1/70	31/18862	0.108948	0.310022	0.274855	HERC4	1
GO:0048741	skeletal muscle fiber development	1/70	31/18862	0.108948	0.310022	0.274855	SIX1	1
GO:0070306	lens fiber cell differentiation	1/70	31/18862	0.108948	0.310022	0.274855	WNT5B	1
GO:1904837	beta-catenin-TCF complex assembly	1/70	31/18862	0.108948	0.310022	0.274855	PYGO1	1
GO:2000193	positive regulation of fatty acid transport	1/70	31/18862	0.108948	0.310022	0.274855	TNFRSF11A	1
GO:0060402	calcium ion transport into cytosol	2/70	152/18862	0.109391	0.310546	0.275319	FAM155A/MCOLN3	2
GO:0071900	regulation of protein serine/threonine kinase activity	4/70	492/18862	0.109983	0.311487	0.276154	TNFRSF11A/PKIA/SYK/HACD3	4
GO:0035567	non-canonical Wnt signaling pathway	2/70	153/18862	0.110584	0.311718	0.276358	WNT5B/FZD8	2
GO:0051250	negative regulation of lymphocyte activation	2/70	153/18862	0.110584	0.311718	0.276358	SOCS6/TWSG1	2
GO:0000187	activation of MAPK activity	2/70	154/18862	0.111781	0.312036	0.27664	SYK/HACD3	2
GO:0031128	developmental induction	1/70	32/18862	0.11226	0.312036	0.27664	SIX1	1
GO:0032673	regulation of interleukin-4 production	1/70	32/18862	0.11226	0.312036	0.27664	SYK	1
GO:0038128	ERBB2 signaling pathway	1/70	32/18862	0.11226	0.312036	0.27664	BTC	1
GO:0090322	regulation of superoxide metabolic process	1/70	32/18862	0.11226	0.312036	0.27664	SYK	1
GO:2000515	negative regulation of CD4-positive, alpha-beta T cell activation	1/70	32/18862	0.11226	0.312036	0.27664	TWSG1	1
GO:0007517	muscle organ development	3/70	317/18862	0.113609	0.313215	0.277685	SGCD/CDON/SIX1	3
GO:0032368	regulation of lipid transport	2/70	156/18862	0.114186	0.313215	0.277685	TNFRSF11A/SYK	2
GO:0002224	toll-like receptor signaling pathway	2/70	157/18862	0.115393	0.313215	0.277685	TLR7/TLR8	2
GO:0060538	skeletal muscle organ development	2/70	157/18862	0.115393	0.313215	0.277685	CDON/SIX1	2
GO:0014046	dopamine secretion	1/70	33/18862	0.11556	0.313215	0.277685	SYT17	1
GO:0014059	regulation of dopamine secretion	1/70	33/18862	0.11556	0.313215	0.277685	SYT17	1
GO:0032633	interleukin-4 production	1/70	33/18862	0.11556	0.313215	0.277685	SYK	1
GO:0035909	aorta morphogenesis	1/70	33/18862	0.11556	0.313215	0.277685	SIX1	1
GO:0042339	keratan sulfate metabolic process	1/70	33/18862	0.11556	0.313215	0.277685	OGN	1
GO:0055094	response to lipoprotein particle	1/70	33/18862	0.11556	0.313215	0.277685	SYK	1
GO:0086019	cell-cell signaling involved in cardiac conduction	1/70	33/18862	0.11556	0.313215	0.277685	CXADR	1
GO:0044106	cellular amine metabolic process	2/70	158/18862	0.116603	0.314305	0.278652	AGMAT/SNCAIP	2
GO:0000038	very long-chain fatty acid metabolic process	1/70	34/18862	0.118848	0.314305	0.278652	HACD3	1
GO:0002691	regulation of cellular extravasation	1/70	34/18862	0.118848	0.314305	0.278652	ITGA4	1
GO:0009164	nucleoside catabolic process	1/70	34/18862	0.118848	0.314305	0.278652	APOBEC3F	1
GO:0010092	specification of animal organ identity	1/70	34/18862	0.118848	0.314305	0.278652	SIX1	1
GO:0010543	regulation of platelet activation	1/70	34/18862	0.118848	0.314305	0.278652	SYK	1
GO:0014904	myotube cell development	1/70	34/18862	0.118848	0.314305	0.278652	SIX1	1
GO:0030513	positive regulation of BMP signaling pathway	1/70	34/18862	0.118848	0.314305	0.278652	TWSG1	1
GO:0035510	DNA dealkylation	1/70	34/18862	0.118848	0.314305	0.278652	APOBEC3F	1
GO:0042491	inner ear auditory receptor cell differentiation	1/70	34/18862	0.118848	0.314305	0.278652	MCOLN3	1
GO:0071402	cellular response to lipoprotein particle stimulus	1/70	34/18862	0.118848	0.314305	0.278652	SYK	1
GO:0007626	locomotory behavior	2/70	161/18862	0.120254	0.317323	0.281328	MCOLN3/ANKH	2
GO:0050863	regulation of T cell activation	3/70	327/18862	0.121619	0.319443	0.283207	SOCS6/SYK/TWSG1	3
GO:0002755	MyD88-dependent toll-like receptor signaling pathway	1/70	35/18862	0.122124	0.319443	0.283207	TLR8	1
GO:0039694	viral RNA genome replication	1/70	35/18862	0.122124	0.319443	0.283207	APOBEC3F	1
GO:0042554	superoxide anion generation	1/70	35/18862	0.122124	0.319443	0.283207	SYK	1
GO:0006898	receptor-mediated endocytosis	3/70	328/18862	0.122432	0.319549	0.283301	ITGA4/SYK/IGHV1-69	3
GO:0009308	amine metabolic process	2/70	163/18862	0.122704	0.319564	0.283315	AGMAT/SNCAIP	2
GO:1990138	neuron projection extension	2/70	164/18862	0.123934	0.322067	0.285533	SYT17/ITGA4	2
GO:0006213	pyrimidine nucleoside metabolic process	1/70	36/18862	0.125388	0.323043	0.286399	APOBEC3F	1
GO:0006691	leukotriene metabolic process	1/70	36/18862	0.125388	0.323043	0.286399	SYK	1
GO:0032892	positive regulation of organic acid transport	1/70	36/18862	0.125388	0.323043	0.286399	TNFRSF11A	1
GO:0097484	dendrite extension	1/70	36/18862	0.125388	0.323043	0.286399	SYT17	1
GO:1904994	regulation of leukocyte adhesion to vascular endothelial cell	1/70	37/18862	0.12864	0.329213	0.291869	ITGA4	1
GO:2000403	positive regulation of lymphocyte migration	1/70	37/18862	0.12864	0.329213	0.291869	ITGA4	1
GO:0042129	regulation of T cell proliferation	2/70	168/18862	0.128882	0.329213	0.291869	SYK/TWSG1	2
GO:0055001	muscle cell development	2/70	168/18862	0.128882	0.329213	0.291869	CXADR/SIX1	2
GO:0009451	RNA modification	2/70	169/18862	0.130127	0.33098	0.293436	OSGEPL1/APOBEC3F	2
GO:0038095	Fc-epsilon receptor signaling pathway	2/70	169/18862	0.130127	0.33098	0.293436	SYK/IGHV1-69	2
GO:0010463	mesenchymal cell proliferation	1/70	38/18862	0.13188	0.332616	0.294886	SIX1	1
GO:0032733	positive regulation of interleukin-10 production	1/70	38/18862	0.13188	0.332616	0.294886	SYK	1
GO:0042401	cellular biogenic amine biosynthetic process	1/70	38/18862	0.13188	0.332616	0.294886	AGMAT	1
GO:0042417	dopamine metabolic process	1/70	38/18862	0.13188	0.332616	0.294886	SNCAIP	1
GO:0006913	nucleocytoplasmic transport	3/70	340/18862	0.132336	0.333064	0.295283	PKIA/RAB23/SYK	3
GO:0001659	temperature homeostasis	2/70	171/18862	0.132624	0.333089	0.295306	TNFRSF11A/SYK	2
GO:0006022	aminoglycan metabolic process	2/70	172/18862	0.133877	0.333105	0.295319	OGN/B3GALNT1	2
GO:0051169	nuclear transport	3/70	343/18862	0.134856	0.333105	0.295319	PKIA/RAB23/SYK	3
GO:0009309	amine biosynthetic process	1/70	39/18862	0.135109	0.333105	0.295319	AGMAT	1
GO:0016202	regulation of striated muscle tissue development	1/70	39/18862	0.135109	0.333105	0.295319	CDON	1
GO:0016601	Rac protein signal transduction	1/70	39/18862	0.135109	0.333105	0.295319	HACD3	1
GO:0045742	positive regulation of epidermal growth factor receptor signaling pathway	1/70	39/18862	0.135109	0.333105	0.295319	BTC	1
GO:1901998	toxin transport	1/70	39/18862	0.135109	0.333105	0.295319	ANTXR1	1
GO:2001222	regulation of neuron migration	1/70	39/18862	0.135109	0.333105	0.295319	FLRT2	1
GO:0060401	cytosolic calcium ion transport	2/70	173/18862	0.135133	0.333105	0.295319	FAM155A/MCOLN3	2
GO:0051480	regulation of cytosolic calcium ion concentration	3/70	344/18862	0.135699	0.333815	0.295949	FAM155A/MCOLN3/FPR3	3
GO:0033209	tumor necrosis factor-mediated signaling pathway	2/70	174/18862	0.136391	0.334423	0.296488	TNFRSF11A/SYK	2
GO:0048771	tissue remodeling	2/70	175/18862	0.137652	0.334423	0.296488	TNFRSF11A/SYK	2
GO:0009101	glycoprotein biosynthetic process	3/70	347/18862	0.138242	0.334423	0.296488	MGAT4C/B3GALNT1/ST8SIA4	3
GO:0032735	positive regulation of interleukin-12 production	1/70	40/18862	0.138325	0.334423	0.296488	SYK	1
GO:0072529	pyrimidine-containing compound catabolic process	1/70	40/18862	0.138325	0.334423	0.296488	APOBEC3F	1
GO:1901068	guanosine-containing compound metabolic process	1/70	40/18862	0.138325	0.334423	0.296488	RAB23	1
GO:1904037	positive regulation of epithelial cell apoptotic process	1/70	40/18862	0.138325	0.334423	0.296488	ITGA4	1
GO:0048839	inner ear development	2/70	176/18862	0.138916	0.334423	0.296488	MCOLN3/SIX1	2
GO:0019058	viral life cycle	3/70	348/18862	0.139093	0.334423	0.296488	CXADR/APOBEC3F/HACD3	3
GO:0015718	monocarboxylic acid transport	2/70	178/18862	0.141451	0.334423	0.296488	TNFRSF11A/SYK	2
GO:0006040	amino sugar metabolic process	1/70	41/18862	0.14153	0.334423	0.296488	NPL	1
GO:0007520	myoblast fusion	1/70	41/18862	0.14153	0.334423	0.296488	CDON	1
GO:0017158	regulation of calcium ion-dependent exocytosis	1/70	41/18862	0.14153	0.334423	0.296488	SYT17	1
GO:0033003	regulation of mast cell activation	1/70	41/18862	0.14153	0.334423	0.296488	SYK	1
GO:0035272	exocrine system development	1/70	41/18862	0.14153	0.334423	0.296488	TWSG1	1
GO:0046636	negative regulation of alpha-beta T cell activation	1/70	41/18862	0.14153	0.334423	0.296488	TWSG1	1
GO:0050691	regulation of defense response to virus by host	1/70	41/18862	0.14153	0.334423	0.296488	APOBEC3F	1
GO:1901186	positive regulation of ERBB signaling pathway	1/70	41/18862	0.14153	0.334423	0.296488	BTC	1
GO:1901861	regulation of muscle tissue development	1/70	41/18862	0.14153	0.334423	0.296488	CDON	1
GO:1904646	cellular response to amyloid-beta	1/70	41/18862	0.14153	0.334423	0.296488	ITGA4	1
GO:0002695	negative regulation of leukocyte activation	2/70	182/18862	0.146551	0.344725	0.305621	SOCS6/TWSG1	2
GO:0035315	hair cell differentiation	1/70	43/18862	0.147904	0.344725	0.305621	MCOLN3	1
GO:0043300	regulation of leukocyte degranulation	1/70	43/18862	0.147904	0.344725	0.305621	SYK	1
GO:0045840	positive regulation of mitotic nuclear division	1/70	43/18862	0.147904	0.344725	0.305621	BTC	1
GO:0048634	regulation of muscle organ development	1/70	43/18862	0.147904	0.344725	0.305621	CDON	1
GO:2000273	positive regulation of signaling receptor activity	1/70	43/18862	0.147904	0.344725	0.305621	BTC	1
GO:2000404	regulation of T cell migration	1/70	43/18862	0.147904	0.344725	0.305621	ITGA4	1
GO:0009615	response to virus	3/70	359/18862	0.148572	0.34561	0.306406	TLR7/APOBEC3F/TLR8	3
GO:1901658	glycosyl compound catabolic process	1/70	44/18862	0.151073	0.348499	0.308967	APOBEC3F	1
GO:0050792	regulation of viral process	2/70	186/18862	0.151689	0.348499	0.308967	APOBEC3F/HACD3	2
GO:0046488	phosphatidylinositol metabolic process	2/70	187/18862	0.152979	0.348499	0.308967	SOCS6/PLEKHA2	2
GO:0030111	regulation of Wnt signaling pathway	3/70	365/18862	0.153831	0.348499	0.308967	WNT5B/DKK2/TBL1XR1	3
GO:0021545	cranial nerve development	1/70	45/18862	0.154231	0.348499	0.308967	SIX1	1
GO:0048538	thymus development	1/70	45/18862	0.154231	0.348499	0.308967	SIX1	1
GO:0048701	embryonic cranial skeleton morphogenesis	1/70	45/18862	0.154231	0.348499	0.308967	SIX1	1
GO:0085029	extracellular matrix assembly	1/70	45/18862	0.154231	0.348499	0.308967	ANTXR1	1
GO:0090102	cochlea development	1/70	45/18862	0.154231	0.348499	0.308967	SIX1	1
GO:0010469	regulation of signaling receptor activity	2/70	188/18862	0.154271	0.348499	0.308967	BTC/DKK2	2
GO:0007254	JNK cascade	2/70	189/18862	0.155566	0.348499	0.308967	SYK/HACD3	2
GO:0022408	negative regulation of cell-cell adhesion	2/70	189/18862	0.155566	0.348499	0.308967	SOCS6/TWSG1	2
GO:1905952	regulation of lipid localization	2/70	189/18862	0.155566	0.348499	0.308967	TNFRSF11A/SYK	2
GO:0045664	regulation of neuron differentiation	2/70	190/18862	0.156863	0.348499	0.308967	CDON/SIX1	2
GO:0071674	mononuclear cell migration	2/70	190/18862	0.156863	0.348499	0.308967	TNFRSF11A/ITGA4	2
GO:0006953	acute-phase response	1/70	46/18862	0.157377	0.348499	0.308967	TNFRSF11A	1
GO:0010171	body morphogenesis	1/70	46/18862	0.157377	0.348499	0.308967	CDON	1
GO:0043303	mast cell degranulation	1/70	46/18862	0.157377	0.348499	0.308967	SYK	1
GO:0048146	positive regulation of fibroblast proliferation	1/70	46/18862	0.157377	0.348499	0.308967	BTC	1
GO:0048483	autonomic nervous system development	1/70	46/18862	0.157377	0.348499	0.308967	SIX1	1
GO:0050873	brown fat cell differentiation	1/70	46/18862	0.157377	0.348499	0.308967	SIX1	1
GO:0050919	negative chemotaxis	1/70	46/18862	0.157377	0.348499	0.308967	FLRT2	1
GO:0051489	regulation of filopodium assembly	1/70	46/18862	0.157377	0.348499	0.308967	GPM6A	1
GO:0072583	clathrin-dependent endocytosis	1/70	46/18862	0.157377	0.348499	0.308967	ITGA4	1
GO:0101023	vascular endothelial cell proliferation	1/70	46/18862	0.157377	0.348499	0.308967	ITGA4	1
GO:1905562	regulation of vascular endothelial cell proliferation	1/70	46/18862	0.157377	0.348499	0.308967	ITGA4	1
GO:0002279	mast cell activation involved in immune response	1/70	47/18862	0.160512	0.350063	0.310353	SYK	1
GO:0002448	mast cell mediated immunity	1/70	47/18862	0.160512	0.350063	0.310353	SYK	1
GO:0007157	heterophilic cell-cell adhesion via plasma membrane cell adhesion molecules	1/70	47/18862	0.160512	0.350063	0.310353	CXADR	1
GO:0007528	neuromuscular junction development	1/70	47/18862	0.160512	0.350063	0.310353	SIX1	1
GO:0015872	dopamine transport	1/70	47/18862	0.160512	0.350063	0.310353	SYT17	1
GO:0030225	macrophage differentiation	1/70	47/18862	0.160512	0.350063	0.310353	TSPAN2	1
GO:1903053	regulation of extracellular matrix organization	1/70	47/18862	0.160512	0.350063	0.310353	ANTXR1	1
GO:0050731	positive regulation of peptidyl-tyrosine phosphorylation	2/70	193/18862	0.160766	0.350063	0.310353	BTC/SYK	2
GO:0060348	bone development	2/70	193/18862	0.160766	0.350063	0.310353	RAB23/LRRC17	2
GO:0048002	antigen processing and presentation of peptide antigen	2/70	194/18862	0.162071	0.350063	0.310353	ERAP2/HLA-DQA1	2
GO:0042098	T cell proliferation	2/70	195/18862	0.163378	0.350063	0.310353	SYK/TWSG1	2
GO:1901888	regulation of cell junction assembly	2/70	195/18862	0.163378	0.350063	0.310353	FLRT2/SIX1	2
GO:0002673	regulation of acute inflammatory response	1/70	48/18862	0.163635	0.350063	0.310353	TNFRSF11A	1
GO:0002762	negative regulation of myeloid leukocyte differentiation	1/70	48/18862	0.163635	0.350063	0.310353	LRRC17	1
GO:0010862	positive regulation of pathway-restricted SMAD protein phosphorylation	1/70	48/18862	0.163635	0.350063	0.310353	TWSG1	1
GO:0033628	regulation of cell adhesion mediated by integrin	1/70	48/18862	0.163635	0.350063	0.310353	SYK	1
GO:0042059	negative regulation of epidermal growth factor receptor signaling pathway	1/70	48/18862	0.163635	0.350063	0.310353	BTC	1
GO:0045058	T cell selection	1/70	48/18862	0.163635	0.350063	0.310353	SYK	1
GO:0060688	regulation of morphogenesis of a branching structure	1/70	48/18862	0.163635	0.350063	0.310353	SIX1	1
GO:0043393	regulation of protein binding	2/70	196/18862	0.164687	0.351684	0.311791	ITGA4/CDON	2
GO:0017157	regulation of exocytosis	2/70	197/18862	0.165998	0.353224	0.313157	SYT17/SYK	2
GO:0043903	regulation of biological process involved in symbiotic interaction	2/70	197/18862	0.165998	0.353224	0.313157	APOBEC3F/HACD3	2
GO:0045661	regulation of myoblast differentiation	1/70	49/18862	0.166747	0.353563	0.313456	CDON	1
GO:0046638	positive regulation of alpha-beta T cell differentiation	1/70	49/18862	0.166747	0.353563	0.313456	SYK	1
GO:0006959	humoral immune response	3/70	380/18862	0.167231	0.353963	0.313811	IGHG1/IGHV1-69/IGHD	3
GO:0034656	nucleobase-containing small molecule catabolic process	1/70	50/18862	0.169847	0.355927	0.315552	APOBEC3F	1
GO:0045668	negative regulation of osteoblast differentiation	1/70	50/18862	0.169847	0.355927	0.315552	TWSG1	1
GO:0048260	positive regulation of receptor-mediated endocytosis	1/70	50/18862	0.169847	0.355927	0.315552	SYK	1
GO:2000179	positive regulation of neural precursor cell proliferation	1/70	50/18862	0.169847	0.355927	0.315552	CDON	1
GO:0010952	positive regulation of peptidase activity	2/70	200/18862	0.169942	0.355927	0.315552	SYK/ANTXR1	2
GO:0050866	negative regulation of cell activation	2/70	200/18862	0.169942	0.355927	0.315552	SOCS6/TWSG1	2
GO:0009612	response to mechanical stimulus	2/70	202/18862	0.17258	0.35906	0.318331	TLR7/TLR8	2
GO:0043583	ear development	2/70	202/18862	0.17258	0.35906	0.318331	MCOLN3/SIX1	2
GO:0030514	negative regulation of BMP signaling pathway	1/70	51/18862	0.172936	0.35906	0.318331	TWSG1	1
GO:1903307	positive regulation of regulated secretory pathway	1/70	51/18862	0.172936	0.35906	0.318331	SYK	1
GO:1904645	response to amyloid-beta	1/70	51/18862	0.172936	0.35906	0.318331	ITGA4	1
GO:0001658	branching involved in ureteric bud morphogenesis	1/70	52/18862	0.176014	0.361689	0.320661	SIX1	1
GO:0002886	regulation of myeloid leukocyte mediated immunity	1/70	52/18862	0.176014	0.361689	0.320661	SYK	1
GO:0006584	catecholamine metabolic process	1/70	52/18862	0.176014	0.361689	0.320661	SNCAIP	1
GO:0009712	catechol-containing compound metabolic process	1/70	52/18862	0.176014	0.361689	0.320661	SNCAIP	1
GO:0043113	receptor clustering	1/70	52/18862	0.176014	0.361689	0.320661	ITGA4	1
GO:0050433	regulation of catecholamine secretion	1/70	52/18862	0.176014	0.361689	0.320661	SYT17	1
GO:0040029	regulation of gene expression, epigenetic	2/70	205/18862	0.17655	0.36217	0.321087	XIST/H2AC15	2
GO:0002090	regulation of receptor internalization	1/70	53/18862	0.179081	0.364861	0.323473	SYK	1
GO:0009620	response to fungus	1/70	53/18862	0.179081	0.364861	0.323473	SYK	1
GO:0050432	catecholamine secretion	1/70	53/18862	0.179081	0.364861	0.323473	SYT17	1
GO:1901185	negative regulation of ERBB signaling pathway	1/70	53/18862	0.179081	0.364861	0.323473	BTC	1
GO:0002221	pattern recognition receptor signaling pathway	2/70	208/18862	0.180536	0.365492	0.324032	TLR7/TLR8	2
GO:0048738	cardiac muscle tissue development	2/70	208/18862	0.180536	0.365492	0.324032	SGCD/CXADR	2
GO:0000768	syncytium formation by plasma membrane fusion	1/70	54/18862	0.182136	0.365492	0.324032	CDON	1
GO:0001954	positive regulation of cell-matrix adhesion	1/70	54/18862	0.182136	0.365492	0.324032	PLEKHA2	1
GO:0006968	cellular defense response	1/70	54/18862	0.182136	0.365492	0.324032	RAB23	1
GO:0030199	collagen fibril organization	1/70	54/18862	0.182136	0.365492	0.324032	COL14A1	1
GO:0045071	negative regulation of viral genome replication	1/70	54/18862	0.182136	0.365492	0.324032	APOBEC3F	1
GO:0061756	leukocyte adhesion to vascular endothelial cell	1/70	54/18862	0.182136	0.365492	0.324032	ITGA4	1
GO:0140253	cell-cell fusion	1/70	54/18862	0.182136	0.365492	0.324032	CDON	1
GO:0010001	glial cell differentiation	2/70	210/18862	0.1832	0.367013	0.325381	LAMC3/TSPAN2	2
GO:0035904	aorta development	1/70	55/18862	0.18518	0.369742	0.3278	SIX1	1
GO:0098900	regulation of action potential	1/70	55/18862	0.18518	0.369742	0.3278	CXADR	1
GO:0001503	ossification	3/70	401/18862	0.186547	0.371852	0.329671	TNFRSF11A/ANKH/TWSG1	3
GO:0048705	skeletal system morphogenesis	2/70	213/18862	0.187208	0.371868	0.329685	RAB23/SIX1	2
GO:0006949	syncytium formation	1/70	56/18862	0.188212	0.371868	0.329685	CDON	1
GO:0032731	positive regulation of interleukin-1 beta production	1/70	56/18862	0.188212	0.371868	0.329685	TLR8	1
GO:0044273	sulfur compound catabolic process	1/70	56/18862	0.188212	0.371868	0.329685	OGN	1
GO:0046456	icosanoid biosynthetic process	1/70	56/18862	0.188212	0.371868	0.329685	SYK	1
GO:0002683	negative regulation of immune system process	3/70	403/18862	0.188417	0.371868	0.329685	SOCS6/LRRC17/TWSG1	3
GO:0036297	interstrand cross-link repair	1/70	57/18862	0.191234	0.373733	0.331339	FANCF	1
GO:0043551	regulation of phosphatidylinositol 3-kinase activity	1/70	57/18862	0.191234	0.373733	0.331339	SOCS6	1
GO:0046854	phosphatidylinositol phosphorylation	1/70	57/18862	0.191234	0.373733	0.331339	SOCS6	1
GO:0051785	positive regulation of nuclear division	1/70	57/18862	0.191234	0.373733	0.331339	BTC	1
GO:0060113	inner ear receptor cell differentiation	1/70	57/18862	0.191234	0.373733	0.331339	MCOLN3	1
GO:0086065	cell communication involved in cardiac conduction	1/70	57/18862	0.191234	0.373733	0.331339	CXADR	1
GO:1903792	negative regulation of anion transport	2/70	217/18862	0.192572	0.374124	0.331685	PKIA/RAB23	2
GO:0010810	regulation of cell-substrate adhesion	2/70	218/18862	0.193916	0.374124	0.331685	COL8A1/PLEKHA2	2
GO:0006816	calcium ion transport	3/70	409/18862	0.194058	0.374124	0.331685	FAM155A/MCOLN3/GPM6A	3
GO:0032781	positive regulation of ATPase activity	1/70	58/18862	0.194245	0.374124	0.331685	DNAJC10	1
GO:0046128	purine ribonucleoside metabolic process	1/70	58/18862	0.194245	0.374124	0.331685	RAB23	1
GO:0051965	positive regulation of synapse assembly	1/70	58/18862	0.194245	0.374124	0.331685	FLRT2	1
GO:0060042	retina morphogenesis in camera-type eye	1/70	58/18862	0.194245	0.374124	0.331685	CDON	1
GO:0060675	ureteric bud morphogenesis	1/70	58/18862	0.194245	0.374124	0.331685	SIX1	1
GO:2000351	regulation of endothelial cell apoptotic process	1/70	58/18862	0.194245	0.374124	0.331685	ITGA4	1
GO:0050808	synapse organization	3/70	412/18862	0.196895	0.377029	0.334261	FLRT2/GPM6A/SIX1	3
GO:0006893	Golgi to plasma membrane transport	1/70	59/18862	0.197244	0.377029	0.334261	EXOC5	1
GO:0048663	neuron fate commitment	1/70	59/18862	0.197244	0.377029	0.334261	SIX1	1
GO:0072171	mesonephric tubule morphogenesis	1/70	59/18862	0.197244	0.377029	0.334261	SIX1	1
GO:0048732	gland development	3/70	413/18862	0.197843	0.377029	0.334261	TNFRSF11A/TWSG1/SIX1	3
GO:0045444	fat cell differentiation	2/70	221/18862	0.197956	0.377029	0.334261	WNT5B/SIX1	2
GO:0050670	regulation of lymphocyte proliferation	2/70	221/18862	0.197956	0.377029	0.334261	SYK/TWSG1	2
GO:0033002	muscle cell proliferation	2/70	222/18862	0.199305	0.377964	0.33509	OGN/SIX1	2
GO:0048588	developmental cell growth	2/70	222/18862	0.199305	0.377964	0.33509	SYT17/ITGA4	2
GO:0032653	regulation of interleukin-10 production	1/70	60/18862	0.200233	0.377964	0.33509	SYK	1
GO:0045576	mast cell activation	1/70	60/18862	0.200233	0.377964	0.33509	SYK	1
GO:0061098	positive regulation of protein tyrosine kinase activity	1/70	60/18862	0.200233	0.377964	0.33509	BTC	1
GO:0032944	regulation of mononuclear cell proliferation	2/70	223/18862	0.200656	0.377964	0.33509	SYK/TWSG1	2
GO:0045089	positive regulation of innate immune response	2/70	223/18862	0.200656	0.377964	0.33509	SYK/TLR8	2
GO:0042278	purine nucleoside metabolic process	1/70	61/18862	0.20321	0.379791	0.336709	RAB23	1
GO:0048645	animal organ formation	1/70	61/18862	0.20321	0.379791	0.336709	SIX1	1
GO:0070059	intrinsic apoptotic signaling pathway in response to endoplasmic reticulum stress	1/70	61/18862	0.20321	0.379791	0.336709	DNAJC10	1
GO:0071230	cellular response to amino acid stimulus	1/70	61/18862	0.20321	0.379791	0.336709	SIX1	1
GO:0072413	signal transduction involved in mitotic cell cycle checkpoint	1/70	61/18862	0.20321	0.379791	0.336709	ZWILCH	1
GO:0030099	myeloid cell differentiation	3/70	419/18862	0.203554	0.379841	0.336754	TNFRSF11A/TSPAN2/LRRC17	3
GO:0002831	regulation of response to biotic stimulus	3/70	420/18862	0.20451	0.380585	0.337414	SYK/APOBEC3F/TLR8	3
GO:0009100	glycoprotein metabolic process	3/70	421/18862	0.205467	0.380585	0.337414	MGAT4C/B3GALNT1/ST8SIA4	3
GO:0006027	glycosaminoglycan catabolic process	1/70	62/18862	0.206177	0.380585	0.337414	OGN	1
GO:0032613	interleukin-10 production	1/70	62/18862	0.206177	0.380585	0.337414	SYK	1
GO:0042490	mechanoreceptor differentiation	1/70	62/18862	0.206177	0.380585	0.337414	MCOLN3	1
GO:0060393	regulation of pathway-restricted SMAD protein phosphorylation	1/70	62/18862	0.206177	0.380585	0.337414	TWSG1	1
GO:0070527	platelet aggregation	1/70	62/18862	0.206177	0.380585	0.337414	SYK	1
GO:0010803	regulation of tumor necrosis factor-mediated signaling pathway	1/70	63/18862	0.209133	0.381075	0.337848	SYK	1
GO:0017156	calcium-ion regulated exocytosis	1/70	63/18862	0.209133	0.381075	0.337848	SYT17	1
GO:0031343	positive regulation of cell killing	1/70	63/18862	0.209133	0.381075	0.337848	SYK	1
GO:0045670	regulation of osteoclast differentiation	1/70	63/18862	0.209133	0.381075	0.337848	LRRC17	1
GO:0046847	filopodium assembly	1/70	63/18862	0.209133	0.381075	0.337848	GPM6A	1
GO:0048662	negative regulation of smooth muscle cell proliferation	1/70	63/18862	0.209133	0.381075	0.337848	OGN	1
GO:0071677	positive regulation of mononuclear cell migration	1/70	63/18862	0.209133	0.381075	0.337848	ITGA4	1
GO:2000401	regulation of lymphocyte migration	1/70	63/18862	0.209133	0.381075	0.337848	ITGA4	1
GO:0034329	cell junction assembly	3/70	425/18862	0.209305	0.381075	0.337848	FLRT2/GPM6A/SIX1	3
GO:0007160	cell-matrix adhesion	2/70	230/18862	0.210138	0.381432	0.338164	ITGA4/PLEKHA2	2
GO:0098657	import into cell	2/70	230/18862	0.210138	0.381432	0.338164	ITGA4/FAM155A	2
GO:0071300	cellular response to retinoic acid	1/70	64/18862	0.212077	0.383422	0.339929	WNT5B	1
GO:0072577	endothelial cell apoptotic process	1/70	64/18862	0.212077	0.383422	0.339929	ITGA4	1
GO:0050673	epithelial cell proliferation	3/70	428/18862	0.212194	0.383422	0.339929	ITGA4/COL8A1/SIX1	3
GO:0060389	pathway-restricted SMAD protein phosphorylation	1/70	65/18862	0.215011	0.387781	0.343793	TWSG1	1
GO:0019882	antigen processing and presentation	2/70	234/18862	0.215578	0.387781	0.343793	ERAP2/HLA-DQA1	2
GO:1903039	positive regulation of leukocyte cell-cell adhesion	2/70	234/18862	0.215578	0.387781	0.343793	ITGA4/SYK	2
GO:0042130	negative regulation of T cell proliferation	1/70	66/18862	0.217935	0.388521	0.344449	TWSG1	1
GO:0045600	positive regulation of fat cell differentiation	1/70	66/18862	0.217935	0.388521	0.344449	SIX1	1
GO:0046635	positive regulation of alpha-beta T cell activation	1/70	66/18862	0.217935	0.388521	0.344449	SYK	1
GO:0061515	myeloid cell development	1/70	66/18862	0.217935	0.388521	0.344449	TSPAN2	1
GO:0072678	T cell migration	1/70	66/18862	0.217935	0.388521	0.344449	ITGA4	1
GO:2000272	negative regulation of signaling receptor activity	1/70	66/18862	0.217935	0.388521	0.344449	DKK2	1
GO:0009247	glycolipid biosynthetic process	1/70	67/18862	0.220847	0.389654	0.345454	ST8SIA4	1
GO:0031640	killing of cells of other organism	1/70	67/18862	0.220847	0.389654	0.345454	SYK	1
GO:0046637	regulation of alpha-beta T cell differentiation	1/70	67/18862	0.220847	0.389654	0.345454	SYK	1
GO:0050848	regulation of calcium-mediated signaling	1/70	67/18862	0.220847	0.389654	0.345454	SYK	1
GO:0072078	nephron tubule morphogenesis	1/70	67/18862	0.220847	0.389654	0.345454	SIX1	1
GO:1901224	positive regulation of NIK/NF-kappaB signaling	1/70	67/18862	0.220847	0.389654	0.345454	TLR7	1
GO:2000514	regulation of CD4-positive, alpha-beta T cell activation	1/70	67/18862	0.220847	0.389654	0.345454	TWSG1	1
GO:0003007	heart morphogenesis	2/70	239/18862	0.222397	0.391316	0.346927	FLRT2/SIX1	2
GO:0001707	mesoderm formation	1/70	68/18862	0.223749	0.391316	0.346927	TWSG1	1
GO:0002548	monocyte chemotaxis	1/70	68/18862	0.223749	0.391316	0.346927	TNFRSF11A	1
GO:0006026	aminoglycan catabolic process	1/70	68/18862	0.223749	0.391316	0.346927	OGN	1
GO:0046513	ceramide biosynthetic process	1/70	68/18862	0.223749	0.391316	0.346927	ST8SIA4	1
GO:0051937	catecholamine transport	1/70	68/18862	0.223749	0.391316	0.346927	SYT17	1
GO:0070663	regulation of leukocyte proliferation	2/70	241/18862	0.22513	0.392931	0.348359	SYK/TWSG1	2
GO:0006874	cellular calcium ion homeostasis	3/70	442/18862	0.225794	0.392931	0.348359	FAM155A/MCOLN3/FPR3	3
GO:0043550	regulation of lipid kinase activity	1/70	69/18862	0.22664	0.392931	0.348359	SOCS6	1
GO:0050688	regulation of defense response to virus	1/70	69/18862	0.22664	0.392931	0.348359	APOBEC3F	1
GO:0071229	cellular response to acid chemical	1/70	69/18862	0.22664	0.392931	0.348359	SIX1	1
GO:0072088	nephron epithelium morphogenesis	1/70	69/18862	0.22664	0.392931	0.348359	SIX1	1
GO:0003407	neural retina development	1/70	70/18862	0.229521	0.3945	0.34975	GPM6A	1
GO:0006801	superoxide metabolic process	1/70	70/18862	0.229521	0.3945	0.34975	SYK	1
GO:0045123	cellular extravasation	1/70	70/18862	0.229521	0.3945	0.34975	ITGA4	1
GO:0048332	mesoderm morphogenesis	1/70	70/18862	0.229521	0.3945	0.34975	TWSG1	1
GO:0048844	artery morphogenesis	1/70	70/18862	0.229521	0.3945	0.34975	SIX1	1
GO:0051145	smooth muscle cell differentiation	1/70	70/18862	0.229521	0.3945	0.34975	SIX1	1
GO:0033692	cellular polysaccharide biosynthetic process	1/70	71/18862	0.232391	0.397721	0.352605	B3GALNT1	1
GO:0061333	renal tubule morphogenesis	1/70	71/18862	0.232391	0.397721	0.352605	SIX1	1
GO:0072028	nephron morphogenesis	1/70	71/18862	0.232391	0.397721	0.352605	SIX1	1
GO:0033157	regulation of intracellular protein transport	2/70	248/18862	0.234715	0.399759	0.354413	PKIA/RAB23	2
GO:0014855	striated muscle cell proliferation	1/70	72/18862	0.235251	0.399759	0.354413	SIX1	1
GO:0015909	long-chain fatty acid transport	1/70	72/18862	0.235251	0.399759	0.354413	SYK	1
GO:0046834	lipid phosphorylation	1/70	72/18862	0.235251	0.399759	0.354413	SOCS6	1
GO:0070988	demethylation	1/70	72/18862	0.235251	0.399759	0.354413	APOBEC3F	1
GO:0055074	calcium ion homeostasis	3/70	454/18862	0.237588	0.403159	0.357427	FAM155A/MCOLN3/FPR3	3
GO:0003151	outflow tract morphogenesis	1/70	73/18862	0.2381	0.403456	0.35769	SIX1	1
GO:0052547	regulation of peptidase activity	3/70	455/18862	0.238576	0.403692	0.357899	SYK/ANOS1/ANTXR1	3
GO:0006487	protein N-linked glycosylation	1/70	74/18862	0.240938	0.406541	0.360425	MGAT4C	1
GO:0032418	lysosome localization	1/70	74/18862	0.240938	0.406541	0.360425	SYK	1
GO:0007409	axonogenesis	3/70	460/18862	0.243527	0.409582	0.363121	FLRT2/ITGA4/ANOS1	3
GO:0009064	glutamine family amino acid metabolic process	1/70	75/18862	0.243766	0.409582	0.363121	AGMAT	1
GO:0051668	localization within membrane	1/70	75/18862	0.243766	0.409582	0.363121	ITGA4	1
GO:0030500	regulation of bone mineralization	1/70	76/18862	0.246584	0.41258	0.365779	ANKH	1
GO:0072395	signal transduction involved in cell cycle checkpoint	1/70	76/18862	0.246584	0.41258	0.365779	ZWILCH	1
GO:0086001	cardiac muscle cell action potential	1/70	76/18862	0.246584	0.41258	0.365779	CXADR	1
GO:0002833	positive regulation of response to biotic stimulus	2/70	258/18862	0.248451	0.413402	0.366508	SYK/TLR8	2
GO:0006342	chromatin silencing	1/70	77/18862	0.249391	0.413402	0.366508	H2AC15	1
GO:0008589	regulation of smoothened signaling pathway	1/70	77/18862	0.249391	0.413402	0.366508	HERC4	1
GO:0016575	histone deacetylation	1/70	77/18862	0.249391	0.413402	0.366508	TBL1XR1	1
GO:0051057	positive regulation of small GTPase mediated signal transduction	1/70	77/18862	0.249391	0.413402	0.366508	CDON	1
GO:0055013	cardiac muscle cell development	1/70	77/18862	0.249391	0.413402	0.366508	CXADR	1
GO:0060249	anatomical structure homeostasis	3/70	466/18862	0.249491	0.413402	0.366508	TNFRSF11A/CXADR/SYK	3
GO:0000271	polysaccharide biosynthetic process	1/70	78/18862	0.252188	0.416719	0.369449	B3GALNT1	1
GO:0140029	exocytic process	1/70	78/18862	0.252188	0.416719	0.369449	SYK	1
GO:0051403	stress-activated MAPK cascade	2/70	261/18862	0.252578	0.416789	0.369511	SYK/HACD3	2
GO:0050730	regulation of peptidyl-tyrosine phosphorylation	2/70	262/18862	0.253955	0.418484	0.371013	BTC/SYK	2
GO:0048145	regulation of fibroblast proliferation	1/70	79/18862	0.254975	0.419588	0.371992	BTC	1
GO:0009205	purine ribonucleoside triphosphate metabolic process	1/70	80/18862	0.257752	0.421839	0.373988	RAB23	1
GO:0030433	ubiquitin-dependent ERAD pathway	1/70	80/18862	0.257752	0.421839	0.373988	DNAJC10	1
GO:0045445	myoblast differentiation	1/70	80/18862	0.257752	0.421839	0.373988	CDON	1
GO:0048144	fibroblast proliferation	1/70	80/18862	0.257752	0.421839	0.373988	BTC	1
GO:0022617	extracellular matrix disassembly	1/70	81/18862	0.260518	0.42405	0.375948	SCUBE3	1
GO:0043462	regulation of ATPase activity	1/70	81/18862	0.260518	0.42405	0.375948	DNAJC10	1
GO:0050672	negative regulation of lymphocyte proliferation	1/70	81/18862	0.260518	0.42405	0.375948	TWSG1	1
GO:0140353	lipid export from cell	1/70	81/18862	0.260518	0.42405	0.375948	TNFRSF11A	1
GO:0001656	metanephros development	1/70	82/18862	0.263274	0.426001	0.377678	SIX1	1
GO:0032945	negative regulation of mononuclear cell proliferation	1/70	82/18862	0.263274	0.426001	0.377678	TWSG1	1
GO:0071277	cellular response to calcium ion	1/70	82/18862	0.263274	0.426001	0.377678	SYT17	1
GO:2000177	regulation of neural precursor cell proliferation	1/70	82/18862	0.263274	0.426001	0.377678	CDON	1
GO:0072503	cellular divalent inorganic cation homeostasis	3/70	480/18862	0.263495	0.426001	0.377678	FAM155A/MCOLN3/FPR3	3
GO:0055006	cardiac cell development	1/70	83/18862	0.26602	0.427988	0.379439	CXADR	1
GO:0070509	calcium ion import	1/70	83/18862	0.26602	0.427988	0.379439	FAM155A	1
GO:0015850	organic hydroxy compound transport	2/70	271/18862	0.26635	0.427988	0.379439	SYT17/SYK	2
GO:1903532	positive regulation of secretion by cell	2/70	271/18862	0.26635	0.427988	0.379439	TNFRSF11A/SYK	2
GO:0010498	proteasomal protein catabolic process	3/70	483/18862	0.26651	0.427988	0.379439	DNAJC10/SOCS6/TBL1XR1	3
GO:0061053	somite development	1/70	84/18862	0.268756	0.431017	0.382125	SIX1	1
GO:0030001	metal ion transport	3/70	486/18862	0.26953	0.43168	0.382713	FAM155A/MCOLN3/GPM6A	3
GO:0032370	positive regulation of lipid transport	1/70	85/18862	0.271482	0.432494	0.383434	TNFRSF11A	1
GO:0045921	positive regulation of exocytosis	1/70	85/18862	0.271482	0.432494	0.383434	SYK	1
GO:0046928	regulation of neurotransmitter secretion	1/70	85/18862	0.271482	0.432494	0.383434	SNCAIP	1
GO:0072527	pyrimidine-containing compound metabolic process	1/70	85/18862	0.271482	0.432494	0.383434	APOBEC3F	1
GO:0022409	positive regulation of cell-cell adhesion	2/70	276/18862	0.273239	0.432792	0.383698	ITGA4/SYK	2
GO:0031098	stress-activated protein kinase signaling cascade	2/70	276/18862	0.273239	0.432792	0.383698	SYK/HACD3	2
GO:0001657	ureteric bud development	1/70	86/18862	0.274198	0.432792	0.383698	SIX1	1
GO:0009144	purine nucleoside triphosphate metabolic process	1/70	86/18862	0.274198	0.432792	0.383698	RAB23	1
GO:0034637	cellular carbohydrate biosynthetic process	1/70	86/18862	0.274198	0.432792	0.383698	B3GALNT1	1
GO:0051781	positive regulation of cell division	1/70	86/18862	0.274198	0.432792	0.383698	BTC	1
GO:0051952	regulation of amine transport	1/70	86/18862	0.274198	0.432792	0.383698	SYT17	1
GO:0007411	axon guidance	2/70	277/18862	0.274616	0.432882	0.383778	FLRT2/ANOS1	2
GO:0097485	neuron projection guidance	2/70	278/18862	0.275994	0.433235	0.384091	FLRT2/ANOS1	2
GO:0009199	ribonucleoside triphosphate metabolic process	1/70	87/18862	0.276904	0.433235	0.384091	RAB23	1
GO:0032760	positive regulation of tumor necrosis factor production	1/70	87/18862	0.276904	0.433235	0.384091	SYK	1
GO:0072163	mesonephric epithelium development	1/70	87/18862	0.276904	0.433235	0.384091	SIX1	1
GO:0072164	mesonephric tubule development	1/70	87/18862	0.276904	0.433235	0.384091	SIX1	1
GO:0060047	heart contraction	2/70	279/18862	0.277372	0.433235	0.384091	SGCD/CXADR	2
GO:1902105	regulation of leukocyte differentiation	2/70	279/18862	0.277372	0.433235	0.384091	SYK/LRRC17	2
GO:0001822	kidney development	2/70	280/18862	0.278749	0.433325	0.384171	PYGO1/SIX1	2
GO:0002532	production of molecular mediator involved in inflammatory response	1/70	88/18862	0.2796	0.433325	0.384171	SYK	1
GO:0045582	positive regulation of T cell differentiation	1/70	88/18862	0.2796	0.433325	0.384171	SYK	1
GO:0060993	kidney morphogenesis	1/70	88/18862	0.2796	0.433325	0.384171	SIX1	1
GO:0070664	negative regulation of leukocyte proliferation	1/70	88/18862	0.2796	0.433325	0.384171	TWSG1	1
GO:0072080	nephron tubule development	1/70	88/18862	0.2796	0.433325	0.384171	SIX1	1
GO:0046651	lymphocyte proliferation	2/70	282/18862	0.281503	0.434331	0.385063	SYK/TWSG1	2
GO:0006400	tRNA modification	1/70	89/18862	0.282286	0.434331	0.385063	OSGEPL1	1
GO:0042058	regulation of epidermal growth factor receptor signaling pathway	1/70	89/18862	0.282286	0.434331	0.385063	BTC	1
GO:0048525	negative regulation of viral process	1/70	89/18862	0.282286	0.434331	0.385063	APOBEC3F	1
GO:0051149	positive regulation of muscle cell differentiation	1/70	89/18862	0.282286	0.434331	0.385063	CDON	1
GO:0072507	divalent inorganic cation homeostasis	3/70	499/18862	0.282661	0.434331	0.385063	FAM155A/MCOLN3/FPR3	3
GO:0042063	gliogenesis	2/70	283/18862	0.28288	0.434331	0.385063	LAMC3/TSPAN2	2
GO:0046942	carboxylic acid transport	2/70	284/18862	0.284257	0.434331	0.385063	TNFRSF11A/SYK	2
GO:0042472	inner ear morphogenesis	1/70	90/18862	0.284962	0.434331	0.385063	SIX1	1
GO:0048704	embryonic skeletal system morphogenesis	1/70	90/18862	0.284962	0.434331	0.385063	SIX1	1
GO:0060349	bone morphogenesis	1/70	90/18862	0.284962	0.434331	0.385063	RAB23	1
GO:0061326	renal tubule development	1/70	90/18862	0.284962	0.434331	0.385063	SIX1	1
GO:1903557	positive regulation of tumor necrosis factor superfamily cytokine production	1/70	90/18862	0.284962	0.434331	0.385063	SYK	1
GO:0032943	mononuclear cell proliferation	2/70	285/18862	0.285634	0.434802	0.385481	SYK/TWSG1	2
GO:0001823	mesonephros development	1/70	91/18862	0.287628	0.435074	0.385722	SIX1	1
GO:0030510	regulation of BMP signaling pathway	1/70	91/18862	0.287628	0.435074	0.385722	TWSG1	1
GO:0034502	protein localization to chromosome	1/70	91/18862	0.287628	0.435074	0.385722	ZWILCH	1
GO:0048524	positive regulation of viral process	1/70	91/18862	0.287628	0.435074	0.385722	HACD3	1
GO:0060333	interferon-gamma-mediated signaling pathway	1/70	91/18862	0.287628	0.435074	0.385722	HLA-DQA1	1
GO:0060828	regulation of canonical Wnt signaling pathway	2/70	287/18862	0.288386	0.435671	0.386251	DKK2/TBL1XR1	2
GO:0072001	renal system development	2/70	288/18862	0.289762	0.437198	0.387605	PYGO1/SIX1	2
GO:0045638	negative regulation of myeloid cell differentiation	1/70	92/18862	0.290285	0.437436	0.387815	LRRC17	1
GO:0003015	heart process	2/70	289/18862	0.291138	0.43817	0.388466	SGCD/CXADR	2
GO:0048709	oligodendrocyte differentiation	1/70	93/18862	0.292932	0.439765	0.38988	TSPAN2	1
GO:0098876	vesicle-mediated transport to the plasma membrane	1/70	93/18862	0.292932	0.439765	0.38988	EXOC5	1
GO:0006476	protein deacetylation	1/70	94/18862	0.295569	0.439865	0.389969	TBL1XR1	1
GO:0015837	amine transport	1/70	94/18862	0.295569	0.439865	0.389969	SYT17	1
GO:0045666	positive regulation of neuron differentiation	1/70	94/18862	0.295569	0.439865	0.389969	CDON	1
GO:0050764	regulation of phagocytosis	1/70	94/18862	0.295569	0.439865	0.389969	SYK	1
GO:0061097	regulation of protein tyrosine kinase activity	1/70	94/18862	0.295569	0.439865	0.389969	BTC	1
GO:0070167	regulation of biomineral tissue development	1/70	94/18862	0.295569	0.439865	0.389969	ANKH	1
GO:1904035	regulation of epithelial cell apoptotic process	1/70	94/18862	0.295569	0.439865	0.389969	ITGA4	1
GO:0060840	artery development	1/70	95/18862	0.298196	0.442721	0.392501	SIX1	1
GO:0007162	negative regulation of cell adhesion	2/70	295/18862	0.299386	0.442721	0.392501	SOCS6/TWSG1	2
GO:0051047	positive regulation of secretion	2/70	295/18862	0.299386	0.442721	0.392501	TNFRSF11A/SYK	2
GO:0071356	cellular response to tumor necrosis factor	2/70	296/18862	0.300759	0.442721	0.392501	TNFRSF11A/SYK	2
GO:0000045	autophagosome assembly	1/70	96/18862	0.300814	0.442721	0.392501	RAB23	1
GO:0032091	negative regulation of protein binding	1/70	96/18862	0.300814	0.442721	0.392501	ITGA4	1
GO:0110149	regulation of biomineralization	1/70	96/18862	0.300814	0.442721	0.392501	ANKH	1
GO:1901184	regulation of ERBB signaling pathway	1/70	96/18862	0.300814	0.442721	0.392501	BTC	1
GO:1901890	positive regulation of cell junction assembly	1/70	96/18862	0.300814	0.442721	0.392501	FLRT2	1
GO:0045807	positive regulation of endocytosis	1/70	97/18862	0.303422	0.444376	0.393968	SYK	1
GO:0098659	inorganic cation import across plasma membrane	1/70	97/18862	0.303422	0.444376	0.393968	FAM155A	1
GO:0099587	inorganic ion import across plasma membrane	1/70	97/18862	0.303422	0.444376	0.393968	FAM155A	1
GO:0120162	positive regulation of cold-induced thermogenesis	1/70	97/18862	0.303422	0.444376	0.393968	SYK	1
GO:0031341	regulation of cell killing	1/70	98/18862	0.30602	0.447596	0.396823	SYK	1
GO:0070372	regulation of ERK1 and ERK2 cascade	2/70	301/18862	0.30762	0.447596	0.396823	TNFRSF11A/SYK	2
GO:0002474	antigen processing and presentation of peptide antigen via MHC class I	1/70	99/18862	0.308609	0.447596	0.396823	ERAP2	1
GO:0019886	antigen processing and presentation of exogenous peptide antigen via MHC class II	1/70	99/18862	0.308609	0.447596	0.396823	HLA-DQA1	1
GO:0042102	positive regulation of T cell proliferation	1/70	99/18862	0.308609	0.447596	0.396823	SYK	1
GO:0044728	DNA methylation or demethylation	1/70	99/18862	0.308609	0.447596	0.396823	APOBEC3F	1
GO:0051588	regulation of neurotransmitter transport	1/70	99/18862	0.308609	0.447596	0.396823	SNCAIP	1
GO:1905037	autophagosome organization	1/70	99/18862	0.308609	0.447596	0.396823	RAB23	1
GO:0035710	CD4-positive, alpha-beta T cell activation	1/70	100/18862	0.311189	0.450791	0.399656	TWSG1	1
GO:0014812	muscle cell migration	1/70	101/18862	0.313759	0.452326	0.401016	SIX1	1
GO:0045621	positive regulation of lymphocyte differentiation	1/70	101/18862	0.313759	0.452326	0.401016	SYK	1
GO:1902106	negative regulation of leukocyte differentiation	1/70	101/18862	0.313759	0.452326	0.401016	LRRC17	1
GO:2000379	positive regulation of reactive oxygen species metabolic process	1/70	101/18862	0.313759	0.452326	0.401016	SYK	1
GO:0006672	ceramide metabolic process	1/70	102/18862	0.316319	0.453833	0.402352	ST8SIA4	1
GO:0036503	ERAD pathway	1/70	102/18862	0.316319	0.453833	0.402352	DNAJC10	1
GO:0043200	response to amino acid	1/70	102/18862	0.316319	0.453833	0.402352	SIX1	1
GO:0044264	cellular polysaccharide metabolic process	1/70	102/18862	0.316319	0.453833	0.402352	B3GALNT1	1
GO:0002062	chondrocyte differentiation	1/70	103/18862	0.31887	0.45477	0.403183	WNT5B	1
GO:0002495	antigen processing and presentation of peptide antigen via MHC class II	1/70	103/18862	0.31887	0.45477	0.403183	HLA-DQA1	1
GO:0007200	phospholipase C-activating G protein-coupled receptor signaling pathway	1/70	103/18862	0.31887	0.45477	0.403183	FPR3	1
GO:0032526	response to retinoic acid	1/70	103/18862	0.31887	0.45477	0.403183	WNT5B	1
GO:0032651	regulation of interleukin-1 beta production	1/70	103/18862	0.31887	0.45477	0.403183	TLR8	1
GO:0002504	antigen processing and presentation of peptide or polysaccharide antigen via MHC class II	1/70	104/18862	0.321412	0.457306	0.405431	HLA-DQA1	1
GO:0035335	peptidyl-tyrosine dephosphorylation	1/70	104/18862	0.321412	0.457306	0.405431	PTPN21	1
GO:0070661	leukocyte proliferation	2/70	312/18862	0.32267	0.458551	0.406535	SYK/TWSG1	2
GO:0006892	post-Golgi vesicle-mediated transport	1/70	105/18862	0.323944	0.458729	0.406694	EXOC5	1
GO:0035601	protein deacylation	1/70	105/18862	0.323944	0.458729	0.406694	TBL1XR1	1
GO:1903707	negative regulation of hemopoiesis	1/70	105/18862	0.323944	0.458729	0.406694	LRRC17	1
GO:0018958	phenol-containing compound metabolic process	1/70	106/18862	0.326467	0.459461	0.407342	SNCAIP	1
GO:0048259	regulation of receptor-mediated endocytosis	1/70	106/18862	0.326467	0.459461	0.407342	SYK	1
GO:0072009	nephron epithelium development	1/70	106/18862	0.326467	0.459461	0.407342	SIX1	1
GO:0120034	positive regulation of plasma membrane bounded cell projection assembly	1/70	106/18862	0.326467	0.459461	0.407342	GPM6A	1
GO:1901222	regulation of NIK/NF-kappaB signaling	1/70	106/18862	0.326467	0.459461	0.407342	TLR7	1
GO:0045088	regulation of innate immune response	2/70	315/18862	0.326762	0.459461	0.407342	SYK/TLR8	2
GO:0002526	acute inflammatory response	1/70	107/18862	0.328981	0.459882	0.407716	TNFRSF11A	1
GO:0006024	glycosaminoglycan biosynthetic process	1/70	107/18862	0.328981	0.459882	0.407716	OGN	1
GO:0021987	cerebral cortex development	1/70	107/18862	0.328981	0.459882	0.407716	CDON	1
GO:0046632	alpha-beta T cell differentiation	1/70	107/18862	0.328981	0.459882	0.407716	SYK	1
GO:0090100	positive regulation of transmembrane receptor protein serine/threonine kinase signaling pathway	1/70	107/18862	0.328981	0.459882	0.407716	TWSG1	1
GO:0001938	positive regulation of endothelial cell proliferation	1/70	108/18862	0.331485	0.461486	0.409138	ITGA4	1
GO:0032611	interleukin-1 beta production	1/70	108/18862	0.331485	0.461486	0.409138	TLR8	1
GO:0043271	negative regulation of ion transport	2/70	319/18862	0.332209	0.461486	0.409138	PKIA/RAB23	2
GO:0048638	regulation of developmental growth	2/70	319/18862	0.332209	0.461486	0.409138	SYT17/SIX1	2
GO:0001655	urogenital system development	2/70	320/18862	0.333568	0.461486	0.409138	PYGO1/SIX1	2
GO:0034612	response to tumor necrosis factor	2/70	320/18862	0.333568	0.461486	0.409138	TNFRSF11A/SYK	2
GO:0070371	ERK1 and ERK2 cascade	2/70	320/18862	0.333568	0.461486	0.409138	TNFRSF11A/SYK	2
GO:0007088	regulation of mitotic nuclear division	1/70	109/18862	0.333981	0.461486	0.409138	BTC	1
GO:0009141	nucleoside triphosphate metabolic process	1/70	109/18862	0.333981	0.461486	0.409138	RAB23	1
GO:0098732	macromolecule deacylation	1/70	109/18862	0.333981	0.461486	0.409138	TBL1XR1	1
GO:0042471	ear morphogenesis	1/70	110/18862	0.336467	0.463852	0.411235	SIX1	1
GO:0090288	negative regulation of cellular response to growth factor stimulus	1/70	110/18862	0.336467	0.463852	0.411235	TWSG1	1
GO:0022612	gland morphogenesis	1/70	111/18862	0.338944	0.464671	0.411961	TWSG1	1
GO:0031623	receptor internalization	1/70	111/18862	0.338944	0.464671	0.411961	SYK	1
GO:0071675	regulation of mononuclear cell migration	1/70	111/18862	0.338944	0.464671	0.411961	ITGA4	1
GO:1905954	positive regulation of lipid localization	1/70	111/18862	0.338944	0.464671	0.411961	TNFRSF11A	1
GO:0015849	organic acid transport	2/70	324/18862	0.339	0.464671	0.411961	TNFRSF11A/SYK	2
GO:0030278	regulation of ossification	1/70	112/18862	0.341411	0.466785	0.413835	ANKH	1
GO:0051209	release of sequestered calcium ion into cytosol	1/70	112/18862	0.341411	0.466785	0.413835	MCOLN3	1
GO:0003002	regionalization	2/70	326/18862	0.341712	0.466785	0.413835	CDON/SIX1	2
GO:0046394	carboxylic acid biosynthetic process	2/70	327/18862	0.343066	0.467601	0.414559	SYK/HACD3	2
GO:0005976	polysaccharide metabolic process	1/70	113/18862	0.34387	0.467601	0.414559	B3GALNT1	1
GO:0030282	bone mineralization	1/70	113/18862	0.34387	0.467601	0.414559	ANKH	1
GO:0051283	negative regulation of sequestering of calcium ion	1/70	113/18862	0.34387	0.467601	0.414559	MCOLN3	1
GO:0032147	activation of protein kinase activity	2/70	328/18862	0.34442	0.467817	0.41475	SYK/HACD3	2
GO:0001838	embryonic epithelial tube formation	1/70	114/18862	0.34632	0.468803	0.415625	SIX1	1
GO:0002223	stimulatory C-type lectin receptor signaling pathway	1/70	114/18862	0.34632	0.468803	0.415625	SYK	1
GO:0055007	cardiac muscle cell differentiation	1/70	114/18862	0.34632	0.468803	0.415625	CXADR	1
GO:0071214	cellular response to abiotic stimulus	2/70	330/18862	0.347124	0.468833	0.415651	TLR7/TLR8	2
GO:0104004	cellular response to environmental stimulus	2/70	330/18862	0.347124	0.468833	0.415651	TLR7/TLR8	2
GO:0051282	regulation of sequestering of calcium ion	1/70	115/18862	0.34876	0.469983	0.416671	MCOLN3	1
GO:1903510	mucopolysaccharide metabolic process	1/70	115/18862	0.34876	0.469983	0.416671	OGN	1
GO:0006661	phosphatidylinositol biosynthetic process	1/70	116/18862	0.351192	0.472198	0.418634	PLEKHA2	1
GO:1904019	epithelial cell apoptotic process	1/70	116/18862	0.351192	0.472198	0.418634	ITGA4	1
GO:0048706	embryonic skeletal system development	1/70	117/18862	0.353615	0.474733	0.420882	SIX1	1
GO:0016053	organic acid biosynthetic process	2/70	335/18862	0.35387	0.474733	0.420882	SYK/HACD3	2
GO:0002220	innate immune response activating cell surface receptor signaling pathway	1/70	118/18862	0.356029	0.475499	0.421561	SYK	1
GO:0002761	regulation of myeloid leukocyte differentiation	1/70	118/18862	0.356029	0.475499	0.421561	LRRC17	1
GO:0003014	renal system process	1/70	118/18862	0.356029	0.475499	0.421561	BTC	1
GO:0072676	lymphocyte migration	1/70	118/18862	0.356029	0.475499	0.421561	ITGA4	1
GO:0001101	response to acid chemical	1/70	119/18862	0.358434	0.477115	0.422994	SIX1	1
GO:0002758	innate immune response-activating signal transduction	1/70	119/18862	0.358434	0.477115	0.422994	SYK	1
GO:0051208	sequestering of calcium ion	1/70	119/18862	0.358434	0.477115	0.422994	MCOLN3	1
GO:0098661	inorganic anion transmembrane transport	1/70	120/18862	0.36083	0.479771	0.425349	ANKH	1
GO:0006304	DNA modification	1/70	121/18862	0.363217	0.48241	0.427688	APOBEC3F	1
GO:0035270	endocrine system development	1/70	122/18862	0.365595	0.485031	0.430012	SIX1	1
GO:0006690	icosanoid metabolic process	1/70	123/18862	0.367965	0.486022	0.43089	SYK	1
GO:0007173	epidermal growth factor receptor signaling pathway	1/70	123/18862	0.367965	0.486022	0.43089	BTC	1
GO:0007498	mesoderm development	1/70	123/18862	0.367965	0.486022	0.43089	TWSG1	1
GO:0035821	modulation of process of other organism	1/70	123/18862	0.367965	0.486022	0.43089	SYK	1
GO:0006650	glycerophospholipid metabolic process	2/70	346/18862	0.368629	0.486362	0.431192	SOCS6/PLEKHA2	2
GO:0006997	nucleus organization	1/70	124/18862	0.370326	0.487528	0.432226	PYGO1	1
GO:0042552	myelination	1/70	124/18862	0.370326	0.487528	0.432226	TSPAN2	1
GO:0001952	regulation of cell-matrix adhesion	1/70	125/18862	0.372678	0.489013	0.433542	PLEKHA2	1
GO:0045814	negative regulation of gene expression, epigenetic	1/70	125/18862	0.372678	0.489013	0.433542	H2AC15	1
GO:0072175	epithelial tube formation	1/70	125/18862	0.372678	0.489013	0.433542	SIX1	1
GO:0032386	regulation of intracellular transport	2/70	350/18862	0.373964	0.490164	0.434562	PKIA/RAB23	2
GO:0007272	ensheathment of neurons	1/70	126/18862	0.375022	0.490476	0.434839	TSPAN2	1
GO:0008366	axon ensheathment	1/70	126/18862	0.375022	0.490476	0.434839	TSPAN2	1
GO:0002576	platelet degranulation	1/70	128/18862	0.379683	0.495491	0.439285	SYK	1
GO:0045667	regulation of osteoblast differentiation	1/70	128/18862	0.379683	0.495491	0.439285	TWSG1	1
GO:0022412	cellular process involved in reproduction in multicellular organism	2/70	357/18862	0.38326	0.498529	0.441979	CXADR/PYGO1	2
GO:0030900	forebrain development	2/70	357/18862	0.38326	0.498529	0.441979	TWSG1/CDON	2
GO:0051098	regulation of binding	2/70	357/18862	0.38326	0.498529	0.441979	ITGA4/CDON	2
GO:0008033	tRNA processing	1/70	130/18862	0.38431	0.499167	0.442544	OSGEPL1	1
GO:0030098	lymphocyte differentiation	2/70	358/18862	0.384583	0.499167	0.442544	ITGA4/SYK	2
GO:0072073	kidney epithelium development	1/70	131/18862	0.386611	0.501256	0.444396	SIX1	1
GO:0043687	post-translational protein modification	2/70	361/18862	0.388546	0.503139	0.446065	PRSS23/SOCS6	2
GO:0030879	mammary gland development	1/70	132/18862	0.388904	0.503139	0.446065	TNFRSF11A	1
GO:0001933	negative regulation of protein phosphorylation	2/70	362/18862	0.389865	0.503838	0.446686	DNAJC10/PKIA	2
GO:0002687	positive regulation of leukocyte migration	1/70	133/18862	0.391187	0.505003	0.447718	ITGA4	1
GO:0090101	negative regulation of transmembrane receptor protein serine/threonine kinase signaling pathway	1/70	134/18862	0.393463	0.506868	0.449371	TWSG1	1
GO:0050727	regulation of inflammatory response	2/70	366/18862	0.395127	0.506868	0.449371	TLR7/TNFRSF11A	2
GO:0001508	action potential	1/70	135/18862	0.39573	0.506868	0.449371	CXADR	1
GO:0043280	positive regulation of cysteine-type endopeptidase activity involved in apoptotic process	1/70	135/18862	0.39573	0.506868	0.449371	SYK	1
GO:0043524	negative regulation of neuron apoptotic process	1/70	135/18862	0.39573	0.506868	0.449371	SIX1	1
GO:0050671	positive regulation of lymphocyte proliferation	1/70	135/18862	0.39573	0.506868	0.449371	SYK	1
GO:0051783	regulation of nuclear division	1/70	135/18862	0.39573	0.506868	0.449371	BTC	1
GO:0001818	negative regulation of cytokine production	2/70	367/18862	0.39644	0.506868	0.449371	TLR8/TWSG1	2
GO:0045862	positive regulation of proteolysis	2/70	367/18862	0.39644	0.506868	0.449371	SYK/ANTXR1	2
GO:0032946	positive regulation of mononuclear cell proliferation	1/70	136/18862	0.397989	0.507764	0.450166	SYK	1
GO:0045598	regulation of fat cell differentiation	1/70	136/18862	0.397989	0.507764	0.450166	SIX1	1
GO:0018108	peptidyl-tyrosine phosphorylation	2/70	369/18862	0.399061	0.508591	0.450899	BTC/SYK	2
GO:0061351	neural precursor cell proliferation	1/70	138/18862	0.402481	0.51186	0.453798	CDON	1
GO:0072006	nephron development	1/70	138/18862	0.402481	0.51186	0.453798	SIX1	1
GO:0018212	peptidyl-tyrosine modification	2/70	372/18862	0.402983	0.511955	0.453882	BTC/SYK	2
GO:0050678	regulation of epithelial cell proliferation	2/70	374/18862	0.405592	0.514723	0.456336	ITGA4/SIX1	2
GO:0016331	morphogenesis of embryonic epithelium	1/70	140/18862	0.406941	0.514799	0.456403	SIX1	1
GO:0035148	tube formation	1/70	140/18862	0.406941	0.514799	0.456403	SIX1	1
GO:0046718	viral entry into host cell	1/70	140/18862	0.406941	0.514799	0.456403	CXADR	1
GO:0015711	organic anion transport	2/70	376/18862	0.408195	0.515841	0.457327	TNFRSF11A/SYK	2
GO:0097549	chromatin organization involved in negative regulation of transcription	1/70	142/18862	0.411367	0.519302	0.460395	H2AC15	1
GO:0048754	branching morphogenesis of an epithelial tube	1/70	143/18862	0.413568	0.521531	0.462372	SIX1	1
GO:0035051	cardiocyte differentiation	1/70	144/18862	0.415761	0.522646	0.46336	CXADR	1
GO:0106106	cold-induced thermogenesis	1/70	144/18862	0.415761	0.522646	0.46336	SYK	1
GO:0120161	regulation of cold-induced thermogenesis	1/70	144/18862	0.415761	0.522646	0.46336	SYK	1
GO:0038127	ERBB signaling pathway	1/70	145/18862	0.417946	0.523744	0.464333	BTC	1
GO:0051592	response to calcium ion	1/70	145/18862	0.417946	0.523744	0.464333	SYT17	1
GO:0071901	negative regulation of protein serine/threonine kinase activity	1/70	145/18862	0.417946	0.523744	0.464333	PKIA	1
GO:0009411	response to UV	1/70	146/18862	0.420123	0.525373	0.465778	SCARA3	1
GO:0045580	regulation of T cell differentiation	1/70	146/18862	0.420123	0.525373	0.465778	SYK	1
GO:0007605	sensory perception of sound	1/70	147/18862	0.422292	0.527534	0.467694	SIX1	1
GO:0002218	activation of innate immune response	1/70	148/18862	0.424453	0.52913	0.469109	SYK	1
GO:0070665	positive regulation of leukocyte proliferation	1/70	148/18862	0.424453	0.52913	0.469109	SYK	1
GO:0061337	cardiac conduction	1/70	149/18862	0.426605	0.531261	0.470998	CXADR	1
GO:2001056	positive regulation of cysteine-type endopeptidase activity	1/70	151/18862	0.430887	0.536036	0.475231	SYK	1
GO:0044409	entry into host	1/70	153/18862	0.435138	0.540028	0.47877	CXADR	1
GO:1990845	adaptive thermogenesis	1/70	153/18862	0.435138	0.540028	0.47877	SYK	1
GO:0030509	BMP signaling pathway	1/70	154/18862	0.437251	0.540028	0.47877	TWSG1	1
GO:0034401	chromatin organization involved in regulation of transcription	1/70	154/18862	0.437251	0.540028	0.47877	H2AC15	1
GO:0051017	actin filament bundle assembly	1/70	154/18862	0.437251	0.540028	0.47877	MARCKS	1
GO:1902107	positive regulation of leukocyte differentiation	1/70	154/18862	0.437251	0.540028	0.47877	SYK	1
GO:1903708	positive regulation of hemopoiesis	1/70	154/18862	0.437251	0.540028	0.47877	SYK	1
GO:0007269	neurotransmitter secretion	1/70	155/18862	0.439357	0.540955	0.479592	SNCAIP	1
GO:0007286	spermatid development	1/70	155/18862	0.439357	0.540955	0.479592	PYGO1	1
GO:0099643	signal release from synapse	1/70	155/18862	0.439357	0.540955	0.479592	SNCAIP	1
GO:0021543	pallium development	1/70	156/18862	0.441455	0.54298	0.481387	CDON	1
GO:0030168	platelet activation	1/70	157/18862	0.443545	0.544433	0.482676	SYK	1
GO:1902600	proton transmembrane transport	1/70	157/18862	0.443545	0.544433	0.482676	TMCO3	1
GO:0030203	glycosaminoglycan metabolic process	1/70	158/18862	0.445627	0.545774	0.483865	OGN	1
GO:0061572	actin filament bundle organization	1/70	158/18862	0.445627	0.545774	0.483865	MARCKS	1
GO:0007093	mitotic cell cycle checkpoint	1/70	159/18862	0.447702	0.545774	0.483865	ZWILCH	1
GO:0051092	positive regulation of NF-kappaB transcription factor activity	1/70	159/18862	0.447702	0.545774	0.483865	TNFRSF11A	1
GO:0051100	negative regulation of binding	1/70	159/18862	0.447702	0.545774	0.483865	ITGA4	1
GO:0051147	regulation of muscle cell differentiation	1/70	159/18862	0.447702	0.545774	0.483865	CDON	1
GO:0042326	negative regulation of phosphorylation	2/70	407/18862	0.447826	0.545774	0.483865	DNAJC10/PKIA	2
GO:0031214	biomineral tissue development	1/70	160/18862	0.449769	0.546474	0.484485	ANKH	1
GO:0032680	regulation of tumor necrosis factor production	1/70	160/18862	0.449769	0.546474	0.484485	SYK	1
GO:0048660	regulation of smooth muscle cell proliferation	1/70	160/18862	0.449769	0.546474	0.484485	OGN	1
GO:0002244	hematopoietic progenitor cell differentiation	1/70	161/18862	0.451829	0.546758	0.484737	PYGO1	1
GO:0030307	positive regulation of cell growth	1/70	161/18862	0.451829	0.546758	0.484737	SYT17	1
GO:0048515	spermatid differentiation	1/70	161/18862	0.451829	0.546758	0.484737	PYGO1	1
GO:0098739	import across plasma membrane	1/70	161/18862	0.451829	0.546758	0.484737	FAM155A	1
GO:1903131	mononuclear cell differentiation	2/70	411/18862	0.452836	0.547031	0.484979	ITGA4/SYK	2
GO:0032640	tumor necrosis factor production	1/70	162/18862	0.45388	0.547031	0.484979	SYK	1
GO:0048659	smooth muscle cell proliferation	1/70	162/18862	0.45388	0.547031	0.484979	OGN	1
GO:0110148	biomineralization	1/70	162/18862	0.45388	0.547031	0.484979	ANKH	1
GO:1903706	regulation of hemopoiesis	2/70	415/18862	0.457821	0.550841	0.488357	SYK/LRRC17	2
GO:1903555	regulation of tumor necrosis factor superfamily cytokine production	1/70	164/18862	0.457962	0.550841	0.488357	SYK	1
GO:0007259	receptor signaling pathway via JAK-STAT	1/70	166/18862	0.462012	0.554794	0.491862	SOCS6	1
GO:0006644	phospholipid metabolic process	2/70	419/18862	0.46278	0.554794	0.491862	SOCS6/PLEKHA2	2
GO:0050954	sensory perception of mechanical stimulus	1/70	167/18862	0.464027	0.554794	0.491862	SIX1	1
GO:0071706	tumor necrosis factor superfamily cytokine production	1/70	167/18862	0.464027	0.554794	0.491862	SYK	1
GO:0071772	response to BMP	1/70	167/18862	0.464027	0.554794	0.491862	TWSG1	1
GO:0071773	cellular response to BMP stimulus	1/70	167/18862	0.464027	0.554794	0.491862	TWSG1	1
GO:0006633	fatty acid biosynthetic process	1/70	168/18862	0.466034	0.556084	0.493005	HACD3	1
GO:0043112	receptor metabolic process	1/70	168/18862	0.466034	0.556084	0.493005	SYK	1
GO:0048639	positive regulation of developmental growth	1/70	170/18862	0.470025	0.559869	0.496361	SYT17	1
GO:0043161	proteasome-mediated ubiquitin-dependent protein catabolic process	2/70	425/18862	0.47017	0.559869	0.496361	DNAJC10/TBL1XR1	2
GO:0007389	pattern specification process	2/70	426/18862	0.471396	0.559869	0.496361	CDON/SIX1	2
GO:0052548	regulation of endopeptidase activity	2/70	426/18862	0.471396	0.559869	0.496361	SYK/ANOS1	2
GO:0015698	inorganic anion transport	1/70	171/18862	0.47201	0.559869	0.496361	ANKH	1
GO:0051302	regulation of cell division	1/70	171/18862	0.47201	0.559869	0.496361	BTC	1
GO:0061138	morphogenesis of a branching epithelium	1/70	173/18862	0.475957	0.563993	0.500017	SIX1	1
GO:0044282	small molecule catabolic process	2/70	431/18862	0.477501	0.564705	0.500648	NPL/APOBEC3F	2
GO:0051656	establishment of organelle localization	2/70	431/18862	0.477501	0.564705	0.500648	ITGA4/SYK	2
GO:0045619	regulation of lymphocyte differentiation	1/70	175/18862	0.479876	0.564791	0.500724	SYK	1
GO:0051897	positive regulation of protein kinase B signaling	1/70	175/18862	0.479876	0.564791	0.500724	BTC	1
GO:0052126	movement in host environment	1/70	175/18862	0.479876	0.564791	0.500724	CXADR	1
GO:0097696	receptor signaling pathway via STAT	1/70	175/18862	0.479876	0.564791	0.500724	SOCS6	1
GO:0046486	glycerolipid metabolic process	2/70	433/18862	0.479931	0.564791	0.500724	SOCS6/PLEKHA2	2
GO:0007033	vacuole organization	1/70	176/18862	0.481824	0.565415	0.501278	RAB23	1
GO:2000027	regulation of animal organ morphogenesis	1/70	176/18862	0.481824	0.565415	0.501278	SIX1	1
GO:0001936	regulation of endothelial cell proliferation	1/70	177/18862	0.483765	0.565415	0.501278	ITGA4	1
GO:0001959	regulation of cytokine-mediated signaling pathway	1/70	177/18862	0.483765	0.565415	0.501278	SYK	1
GO:0002478	antigen processing and presentation of exogenous peptide antigen	1/70	177/18862	0.483765	0.565415	0.501278	HLA-DQA1	1
GO:0008217	regulation of blood pressure	1/70	177/18862	0.483765	0.565415	0.501278	ERAP2	1
GO:0071346	cellular response to interferon-gamma	1/70	177/18862	0.483765	0.565415	0.501278	HLA-DQA1	1
GO:0051051	negative regulation of transport	2/70	438/18862	0.485977	0.567447	0.503079	PKIA/RAB23	2
GO:0001906	cell killing	1/70	179/18862	0.487626	0.567712	0.503314	SYK	1
GO:0006399	tRNA metabolic process	1/70	179/18862	0.487626	0.567712	0.503314	OSGEPL1	1
GO:0090090	negative regulation of canonical Wnt signaling pathway	1/70	179/18862	0.487626	0.567712	0.503314	DKK2	1
GO:0051090	regulation of DNA-binding transcription factor activity	2/70	444/18862	0.493177	0.573278	0.508249	TNFRSF11A/SYK	2
GO:0010950	positive regulation of endopeptidase activity	1/70	182/18862	0.493364	0.573278	0.508249	SYK	1
GO:0009314	response to radiation	2/70	447/18862	0.496753	0.576657	0.511244	SCARA3/TNFRSF11A	2
GO:0019884	antigen processing and presentation of exogenous antigen	1/70	185/18862	0.499039	0.577631	0.512108	HLA-DQA1	1
GO:0038061	NIK/NF-kappaB signaling	1/70	185/18862	0.499039	0.577631	0.512108	TLR7	1
GO:0051216	cartilage development	1/70	185/18862	0.499039	0.577631	0.512108	WNT5B	1
GO:0001763	morphogenesis of a branching structure	1/70	186/18862	0.500916	0.578686	0.513043	SIX1	1
GO:0120032	regulation of plasma membrane bounded cell projection assembly	1/70	186/18862	0.500916	0.578686	0.513043	GPM6A	1
GO:0060491	regulation of cell projection assembly	1/70	188/18862	0.50465	0.581878	0.515873	GPM6A	1
GO:0060541	respiratory system development	1/70	188/18862	0.50465	0.581878	0.515873	SIX1	1
GO:0060759	regulation of response to cytokine stimulus	1/70	189/18862	0.506507	0.582897	0.516776	SYK	1
GO:0071248	cellular response to metal ion	1/70	189/18862	0.506507	0.582897	0.516776	SYT17	1
GO:0001935	endothelial cell proliferation	1/70	191/18862	0.5102	0.586021	0.519546	ITGA4	1
GO:1901605	alpha-amino acid metabolic process	1/70	191/18862	0.5102	0.586021	0.519546	AGMAT	1
GO:2000377	regulation of reactive oxygen species metabolic process	1/70	192/18862	0.512037	0.587567	0.520917	SYK	1
GO:0006869	lipid transport	2/70	461/18862	0.513235	0.588379	0.521636	TNFRSF11A/SYK	2
GO:0044272	sulfur compound biosynthetic process	1/70	193/18862	0.513866	0.588539	0.521778	OGN	1
GO:1901215	negative regulation of neuron death	1/70	195/18862	0.517505	0.59214	0.524971	SIX1	1
GO:0034341	response to interferon-gamma	1/70	197/18862	0.521117	0.595136	0.527627	HLA-DQA1	1
GO:0043523	regulation of neuron apoptotic process	1/70	197/18862	0.521117	0.595136	0.527627	SIX1	1
GO:0019722	calcium-mediated signaling	1/70	198/18862	0.522913	0.596619	0.528942	SYK	1
GO:0016049	cell growth	2/70	470/18862	0.523647	0.596888	0.52918	SYT17/ITGA4	2
GO:0007179	transforming growth factor beta receptor signaling pathway	1/70	202/18862	0.530031	0.603304	0.534868	TWSG1	1
GO:0009952	anterior/posterior pattern specification	1/70	203/18862	0.531794	0.603304	0.534868	CDON	1
GO:0010389	regulation of G2/M transition of mitotic cell cycle	1/70	203/18862	0.531794	0.603304	0.534868	PKIA	1
GO:0035637	multicellular organismal signaling	1/70	203/18862	0.531794	0.603304	0.534868	CXADR	1
GO:0050679	positive regulation of epithelial cell proliferation	1/70	203/18862	0.531794	0.603304	0.534868	ITGA4	1
GO:0050852	T cell receptor signaling pathway	1/70	204/18862	0.53355	0.604724	0.536127	HLA-DQA1	1
GO:0002685	regulation of leukocyte migration	1/70	205/18862	0.5353	0.605562	0.53687	ITGA4	1
GO:0043281	regulation of cysteine-type endopeptidase activity involved in apoptotic process	1/70	205/18862	0.5353	0.605562	0.53687	SYK	1
GO:0030100	regulation of endocytosis	1/70	206/18862	0.537044	0.606389	0.537603	SYK	1
GO:0070555	response to interleukin-1	1/70	206/18862	0.537044	0.606389	0.537603	TNFRSF11A	1
GO:0002064	epithelial cell development	1/70	207/18862	0.538781	0.607669	0.538738	WNT5B	1
GO:0000075	cell cycle checkpoint	1/70	209/18862	0.542236	0.607669	0.538738	ZWILCH	1
GO:0002703	regulation of leukocyte mediated immunity	1/70	209/18862	0.542236	0.607669	0.538738	SYK	1
GO:0006836	neurotransmitter transport	1/70	209/18862	0.542236	0.607669	0.538738	SNCAIP	1
GO:0016051	carbohydrate biosynthetic process	1/70	209/18862	0.542236	0.607669	0.538738	B3GALNT1	1
GO:0045216	cell-cell junction organization	1/70	209/18862	0.542236	0.607669	0.538738	CXADR	1
GO:0051650	establishment of vesicle localization	1/70	209/18862	0.542236	0.607669	0.538738	ITGA4	1
GO:0051651	maintenance of location in cell	1/70	209/18862	0.542236	0.607669	0.538738	MCOLN3	1
GO:0070374	positive regulation of ERK1 and ERK2 cascade	1/70	210/18862	0.543954	0.609025	0.53994	TNFRSF11A	1
GO:0001505	regulation of neurotransmitter levels	1/70	211/18862	0.545665	0.61037	0.541133	SNCAIP	1
GO:0007623	circadian rhythm	1/70	212/18862	0.54737	0.610568	0.541308	TNFRSF11A	1
GO:0030178	negative regulation of Wnt signaling pathway	1/70	212/18862	0.54737	0.610568	0.541308	DKK2	1
GO:0050870	positive regulation of T cell activation	1/70	212/18862	0.54737	0.610568	0.541308	SYK	1
GO:0007601	visual perception	1/70	215/18862	0.552448	0.615658	0.545821	LAMC3	1
GO:0071241	cellular response to inorganic substance	1/70	216/18862	0.554128	0.616957	0.546973	SYT17	1
GO:0002699	positive regulation of immune effector process	1/70	219/18862	0.559131	0.620222	0.549867	SYK	1
GO:0050953	sensory perception of light stimulus	1/70	219/18862	0.559131	0.620222	0.549867	LAMC3	1
GO:0051701	biological process involved in interaction with host	1/70	219/18862	0.559131	0.620222	0.549867	CXADR	1
GO:1902749	regulation of cell cycle G2/M phase transition	1/70	219/18862	0.559131	0.620222	0.549867	PKIA	1
GO:0001649	osteoblast differentiation	1/70	223/18862	0.565716	0.626945	0.555828	TWSG1	1
GO:0051648	vesicle localization	1/70	224/18862	0.567347	0.627592	0.556401	ITGA4	1
GO:0072330	monocarboxylic acid biosynthetic process	1/70	224/18862	0.567347	0.627592	0.556401	HACD3	1
GO:0046474	glycerophospholipid biosynthetic process	1/70	227/18862	0.572204	0.63238	0.560646	PLEKHA2	1
GO:0051402	neuron apoptotic process	1/70	230/18862	0.577007	0.636514	0.564311	SIX1	1
GO:2000116	regulation of cysteine-type endopeptidase activity	1/70	230/18862	0.577007	0.636514	0.564311	SYK	1
GO:0021537	telencephalon development	1/70	231/18862	0.578596	0.63768	0.565345	CDON	1
GO:0006457	protein folding	1/70	233/18862	0.581757	0.639986	0.567389	DNAJC10	1
GO:0071216	cellular response to biotic stimulus	1/70	233/18862	0.581757	0.639986	0.567389	SYK	1
GO:0031668	cellular response to extracellular stimulus	1/70	235/18862	0.584894	0.642847	0.569926	ITGA4	1
GO:0006469	negative regulation of protein kinase activity	1/70	243/18862	0.597213	0.654585	0.580332	PKIA	1
GO:0046395	carboxylic acid catabolic process	1/70	243/18862	0.597213	0.654585	0.580332	NPL	1
GO:0061448	connective tissue development	1/70	243/18862	0.597213	0.654585	0.580332	WNT5B	1
GO:0008016	regulation of heart contraction	1/70	245/18862	0.600236	0.656697	0.582205	CXADR	1
GO:0010951	negative regulation of endopeptidase activity	1/70	245/18862	0.600236	0.656697	0.582205	ANOS1	1
GO:0030217	T cell differentiation	1/70	246/18862	0.601739	0.657741	0.58313	SYK	1
GO:0051896	regulation of protein kinase B signaling	1/70	247/18862	0.603237	0.658776	0.584048	BTC	1
GO:0048863	stem cell differentiation	1/70	251/18862	0.609172	0.663443	0.588186	GPM6A	1
GO:0071560	cellular response to transforming growth factor beta stimulus	1/70	251/18862	0.609172	0.663443	0.588186	TWSG1	1
GO:0090092	regulation of transmembrane receptor protein serine/threonine kinase signaling pathway	1/70	251/18862	0.609172	0.663443	0.588186	TWSG1	1
GO:0045927	positive regulation of growth	1/70	253/18862	0.612106	0.666034	0.590483	SYT17	1
GO:0031334	positive regulation of protein-containing complex assembly	1/70	254/18862	0.613565	0.667016	0.591353	SYK	1
GO:0010466	negative regulation of peptidase activity	1/70	257/18862	0.61791	0.670261	0.59423	ANOS1	1
GO:0071559	response to transforming growth factor beta	1/70	257/18862	0.61791	0.670261	0.59423	TWSG1	1
GO:0000086	G2/M transition of mitotic cell cycle	1/70	258/18862	0.619348	0.670261	0.59423	PKIA	1
GO:0016054	organic acid catabolic process	1/70	258/18862	0.619348	0.670261	0.59423	NPL	1
GO:0045637	regulation of myeloid cell differentiation	1/70	258/18862	0.619348	0.670261	0.59423	LRRC17	1
GO:0007281	germ cell development	1/70	261/18862	0.623629	0.674284	0.597797	PYGO1	1
GO:0051962	positive regulation of nervous system development	1/70	263/18862	0.626456	0.676731	0.599966	FLRT2	1
GO:0045017	glycerolipid biosynthetic process	1/70	266/18862	0.630658	0.680044	0.602903	PLEKHA2	1
GO:0051091	positive regulation of DNA-binding transcription factor activity	1/70	266/18862	0.630658	0.680044	0.602903	TNFRSF11A	1
GO:0033673	negative regulation of kinase activity	1/70	267/18862	0.632049	0.68093	0.603689	PKIA	1
GO:0008654	phospholipid biosynthetic process	1/70	269/18862	0.634814	0.683294	0.605785	PLEKHA2	1
GO:0030258	lipid modification	1/70	270/18862	0.636189	0.68416	0.606552	SOCS6	1
GO:0043491	protein kinase B signaling	1/70	273/18862	0.640283	0.687328	0.609362	BTC	1
GO:0098742	cell-cell adhesion via plasma-membrane adhesion molecules	1/70	273/18862	0.640283	0.687328	0.609362	CXADR	1
GO:0044839	cell cycle G2/M phase transition	1/70	276/18862	0.644331	0.691055	0.612666	PKIA	1
GO:0048562	embryonic organ morphogenesis	1/70	277/18862	0.645671	0.691873	0.61339	SIX1	1
GO:0072593	reactive oxygen species metabolic process	1/70	281/18862	0.650979	0.696938	0.617881	SYK	1
GO:0097193	intrinsic apoptotic signaling pathway	1/70	283/18862	0.653604	0.699123	0.619818	DNAJC10	1
GO:0060485	mesenchyme development	1/70	287/18862	0.658796	0.704048	0.624184	SIX1	1
GO:0044262	cellular carbohydrate metabolic process	1/70	288/18862	0.660082	0.704793	0.624845	B3GALNT1	1
GO:1903522	regulation of blood circulation	1/70	290/18862	0.662639	0.706894	0.626707	CXADR	1
GO:0048511	rhythmic process	1/70	294/18862	0.667697	0.711656	0.630929	TNFRSF11A	1
GO:0034976	response to endoplasmic reticulum stress	1/70	296/18862	0.670198	0.711788	0.631047	DNAJC10	1
GO:0051348	negative regulation of transferase activity	1/70	296/18862	0.670198	0.711788	0.631047	PKIA	1
GO:0090287	regulation of cellular response to growth factor stimulus	1/70	296/18862	0.670198	0.711788	0.631047	TWSG1	1
GO:0140014	mitotic nuclear division	1/70	296/18862	0.670198	0.711788	0.631047	BTC	1
GO:1901214	regulation of neuron death	1/70	302/18862	0.67759	0.719001	0.637441	SIX1	1
GO:0090068	positive regulation of cell cycle process	1/70	303/18862	0.678805	0.719654	0.63802	BTC	1
GO:0022604	regulation of cell morphogenesis	1/70	305/18862	0.681224	0.721579	0.639727	SYT17	1
GO:0019932	second-messenger-mediated signaling	1/70	307/18862	0.683624	0.723482	0.641414	SYK	1
GO:0060562	epithelial tube morphogenesis	1/70	309/18862	0.686007	0.725363	0.643082	SIX1	1
GO:0018105	peptidyl-serine phosphorylation	1/70	310/18862	0.687192	0.725975	0.643624	SYK	1
GO:0016236	macroautophagy	1/70	311/18862	0.688372	0.726581	0.644162	RAB23	1
GO:0009416	response to light stimulus	1/70	319/18862	0.697658	0.734441	0.65113	SCARA3	1
GO:0051056	regulation of small GTPase mediated signal transduction	1/70	319/18862	0.697658	0.734441	0.65113	CDON	1
GO:0051235	maintenance of location	1/70	319/18862	0.697658	0.734441	0.65113	MCOLN3	1
GO:0045930	negative regulation of mitotic cell cycle	1/70	321/18862	0.699936	0.736193	0.652683	ZWILCH	1
GO:0006470	protein dephosphorylation	1/70	325/18862	0.704442	0.740282	0.656309	PTPN21	1
GO:0032496	response to lipopolysaccharide	1/70	326/18862	0.705558	0.740805	0.656772	TNFRSF11A	1
GO:0010506	regulation of autophagy	1/70	328/18862	0.707778	0.742485	0.658262	WDR41	1
GO:0006520	cellular amino acid metabolic process	1/70	331/18862	0.711077	0.744642	0.660173	AGMAT	1
GO:0018215	protein phosphopantetheinylation	1/70	331/18862	0.711077	0.744642	0.660173	MGAT4C	1
GO:0018209	peptidyl-serine modification	1/70	333/18862	0.713256	0.746271	0.661618	SYK	1
GO:0007265	Ras protein signal transduction	1/70	338/18862	0.718632	0.75124	0.666023	HACD3	1
GO:0007596	blood coagulation	1/70	342/18862	0.722861	0.754345	0.668776	SYK	1
GO:0070997	neuron death	1/70	342/18862	0.722861	0.754345	0.668776	SIX1	1
GO:0031346	positive regulation of cell projection organization	1/70	344/18862	0.724952	0.755868	0.670127	GPM6A	1
GO:0002237	response to molecule of bacterial origin	1/70	346/18862	0.727028	0.756058	0.670295	TNFRSF11A	1
GO:0007599	hemostasis	1/70	346/18862	0.727028	0.756058	0.670295	SYK	1
GO:0045861	negative regulation of proteolysis	1/70	346/18862	0.727028	0.756058	0.670295	ANOS1	1
GO:0050817	coagulation	1/70	347/18862	0.72806	0.756475	0.670664	SYK	1
GO:0010038	response to metal ion	1/70	352/18862	0.733162	0.761116	0.674779	SYT17	1
GO:0007178	transmembrane receptor protein serine/threonine kinase signaling pathway	1/70	358/18862	0.739161	0.766679	0.679711	TWSG1	1
GO:0009913	epidermal cell differentiation	1/70	360/18862	0.74113	0.768057	0.680933	MCOLN3	1
GO:0048193	Golgi vesicle transport	1/70	372/18862	0.752645	0.779316	0.690915	EXOC5	1
GO:0006790	sulfur compound metabolic process	1/70	378/18862	0.758212	0.784402	0.695424	OGN	1
GO:0060271	cilium assembly	1/70	388/18862	0.767216	0.793033	0.703075	RAB23	1
GO:1901653	cellular response to peptide	1/70	391/18862	0.769852	0.795072	0.704883	ITGA4	1
GO:0006631	fatty acid metabolic process	1/70	392/18862	0.770724	0.795287	0.705074	HACD3	1
GO:0045787	positive regulation of cell cycle	1/70	395/18862	0.773322	0.79728	0.706841	BTC	1
GO:0034470	ncRNA processing	1/70	400/18862	0.777586	0.800987	0.710127	OSGEPL1	1
GO:0019216	regulation of lipid metabolic process	1/70	402/18862	0.779269	0.802031	0.711053	TBL1XR1	1
GO:0050804	modulation of chemical synaptic transmission	1/70	405/18862	0.781771	0.803387	0.712255	SNCAIP	1
GO:0001558	regulation of cell growth	1/70	406/18862	0.782598	0.803387	0.712255	SYT17	1
GO:0099177	regulation of trans-synaptic signaling	1/70	406/18862	0.782598	0.803387	0.712255	SNCAIP	1
GO:0009150	purine ribonucleotide metabolic process	1/70	408/18862	0.784245	0.804388	0.713142	RAB23	1
GO:0044782	cilium organization	1/70	409/18862	0.785063	0.804538	0.713276	RAB23	1
GO:0043547	positive regulation of GTPase activity	1/70	411/18862	0.786691	0.805517	0.714144	HACD3	1
GO:0048568	embryonic organ development	1/70	412/18862	0.7875	0.805657	0.714268	SIX1	1
GO:0051960	regulation of nervous system development	1/70	422/18862	0.795428	0.813074	0.720843	FLRT2	1
GO:0009259	ribonucleotide metabolic process	1/70	425/18862	0.797749	0.814751	0.72233	RAB23	1
GO:0042391	regulation of membrane potential	1/70	431/18862	0.802313	0.818715	0.725844	CXADR	1
GO:0007015	actin filament organization	1/70	435/18862	0.8053	0.820365	0.727307	MARCKS	1
GO:0019693	ribose phosphate metabolic process	1/70	435/18862	0.8053	0.820365	0.727307	RAB23	1
GO:0000280	nuclear division	1/70	436/18862	0.806039	0.820421	0.727356	BTC	1
GO:1901990	regulation of mitotic cell cycle phase transition	1/70	439/18862	0.808242	0.821964	0.728725	PKIA	1
GO:0006163	purine nucleotide metabolic process	1/70	441/18862	0.809696	0.822745	0.729417	RAB23	1
GO:0006979	response to oxidative stress	1/70	444/18862	0.811857	0.824242	0.730744	SCARA3	1
GO:0043254	regulation of protein-containing complex assembly	1/70	446/18862	0.813285	0.824992	0.731409	SYK	1
GO:0016570	histone modification	1/70	448/18862	0.814702	0.82573	0.732063	TBL1XR1	1
GO:0051346	negative regulation of hydrolase activity	1/70	456/18862	0.820263	0.830664	0.736438	ANOS1	1
GO:0072521	purine-containing compound metabolic process	1/70	460/18862	0.822982	0.832692	0.738236	RAB23	1
GO:0016569	covalent chromatin modification	1/70	461/18862	0.823656	0.832692	0.738236	TBL1XR1	1
GO:0008544	epidermis development	1/70	463/18862	0.824995	0.833342	0.738812	MCOLN3	1
GO:0001667	ameboidal-type cell migration	1/70	473/18862	0.831542	0.839248	0.744048	ITGA4	1
GO:0009991	response to extracellular stimulus	1/70	477/18862	0.834092	0.840336	0.745012	ITGA4	1
GO:1901987	regulation of cell cycle phase transition	1/70	478/18862	0.834724	0.840336	0.745012	PKIA	1
GO:1903793	positive regulation of anion transport	1/70	478/18862	0.834724	0.840336	0.745012	TNFRSF11A	1
GO:0043312	neutrophil degranulation	1/70	485/18862	0.83908	0.843729	0.748021	SYK	1
GO:0048285	organelle fission	1/70	486/18862	0.839693	0.843729	0.748021	BTC	1
GO:0043087	regulation of GTPase activity	1/70	487/18862	0.840304	0.843729	0.748021	HACD3	1
GO:0002283	neutrophil activation involved in immune response	1/70	488/18862	0.840912	0.843729	0.748021	SYK	1
GO:0016311	dephosphorylation	1/70	491/18862	0.842723	0.844733	0.748911	PTPN21	1
GO:0034660	ncRNA metabolic process	1/70	492/18862	0.843323	0.844733	0.748911	OSGEPL1	1
GO:0002446	neutrophil mediated immunity	1/70	499/18862	0.847455	0.848037	0.75184	SYK	1
GO:0042119	neutrophil activation	1/70	500/18862	0.848037	0.848037	0.75184	SYK	1
