# Supplementary material for: Consensus cluster analysis of apoptosis-related genes in patients with osteoarthritis and their correlation with immune cell infiltration
Source: Front Immunol. 2023 Oct 4;14:1202758. doi: 10.3389/fimmu.2023.1202758 (PMC10582959; doi:10.3389/fimmu.2023.1202758)
Supplement: Supplementary file 2 [file Table_2.xlsx]

## Sheet: Table 2.  GO-CC
Table 2. GO Enrichment Analysis (Cell Components)
ID	Description	GeneRatio	BgRatio	pvalue	p.adjust	qvalue	geneID	Count
GO:0032009	early phagosome	2/73	12/19520	0.000888648	0.0484464	0.0431507	TLR7/SYK	2
GO:0005788	endoplasmic reticulum lumen	6/73	306/19520	0.000996858	0.0484464	0.0431507	WNT5B/PRSS23/COL14A1/DNAJC10/ERAP2/COL8A1	6
GO:0062023	collagen-containing extracellular matrix	7/73	423/19520	0.00101636	0.0484464	0.0431507	WNT5B/SCARA3/COL14A1/OGN/LAMC3/COL8A1/CDON	7
GO:0036020	endolysosome membrane	2/73	16/19520	0.00160015	0.0572055	0.0509523	TLR7/TLR8	2
GO:0042571	immunoglobulin complex, circulating	3/73	77/19520	0.00301051	0.0674899	0.0601125	IGHG1/IGHV1-69/IGHD	3
GO:0019814	immunoglobulin complex	4/73	167/19520	0.00355607	0.0674899	0.0601125	IGHG1/SYK/IGHV1-69/IGHD	4
GO:0036019	endolysosome	2/73	24/19520	0.00360988	0.0674899	0.0601125	TLR7/TLR8	2
GO:0009897	external side of plasma membrane	6/73	402/19520	0.00391738	0.0674899	0.0601125	TNFRSF11A/IGHG1/IGHV1-69/TLR8/IGHD/ANTXR1	6
GO:0005581	collagen trimer	3/73	87/19520	0.00424762	0.0674899	0.0601125	SCARA3/COL14A1/COL8A1	3
GO:0030139	endocytic vesicle	5/73	307/19520	0.00585092	0.0836682	0.0745223	TLR7/WNT5B/RAB23/SYK/HLA-DQA1	5
GO:0030175	filopodium	3/73	103/19520	0.00679203	0.0882964	0.0786446	CXADR/GPM6A/ANTXR1	3
GO:0005765	lysosomal membrane	5/73	378/19520	0.0136003	0.147395	0.131283	TLR7/MCOLN3/WDR41/HLA-DQA1/TLR8	5
GO:0098852	lytic vacuole membrane	5/73	378/19520	0.0136003	0.147395	0.131283	TLR7/MCOLN3/WDR41/HLA-DQA1/TLR8	5
GO:0045335	phagocytic vesicle	3/73	136/19520	0.0144303	0.147395	0.131283	TLR7/RAB23/SYK	3
GO:0005774	vacuolar membrane	5/73	431/19520	0.0226146	0.207561	0.184872	TLR7/MCOLN3/WDR41/HLA-DQA1/TLR8	5
GO:0030666	endocytic vesicle membrane	3/73	163/19520	0.0232236	0.207561	0.184872	WNT5B/RAB23/HLA-DQA1	3
GO:0030426	growth cone	3/73	178/19520	0.0291207	0.244957	0.21818	CXADR/ITGA4/GPM6A	3
GO:0030427	site of polarized growth	3/73	184/19520	0.0316816	0.251693	0.22418	CXADR/ITGA4/GPM6A	3
GO:0099059	integral component of presynaptic active zone membrane	1/73	12/19520	0.0439775	0.292584	0.260601	GPM6A	1
GO:0098858	actin-based cell projection	3/73	216/19520	0.0472569	0.292584	0.260601	CXADR/GPM6A/ANTXR1	3
GO:0032045	guanyl-nucleotide exchange factor complex	1/73	13/19520	0.047555	0.292584	0.260601	WDR41	1
GO:0005604	basement membrane	2/73	94/19520	0.0483599	0.292584	0.260601	LAMC3/COL8A1	2
GO:0043240	Fanconi anaemia nuclear complex	1/73	14/19520	0.0511193	0.292584	0.260601	FANCF	1
GO:0005776	autophagosome	2/73	98/19520	0.052091	0.292584	0.260601	RAB23/MCOLN3	2
GO:0098945	intrinsic component of presynaptic active zone membrane	1/73	15/19520	0.0546704	0.292584	0.260601	GPM6A	1
GO:0005796	Golgi lumen	2/73	102/19520	0.0559219	0.292584	0.260601	WNT5B/OGN	2
GO:0042613	MHC class II protein complex	1/73	16/19520	0.0582085	0.292584	0.260601	HLA-DQA1	1
GO:0031527	filopodium membrane	1/73	18/19520	0.0652454	0.292584	0.260601	ANTXR1	1
GO:0016010	dystrophin-associated glycoprotein complex	1/73	19/19520	0.0687443	0.292584	0.260601	SGCD	1
GO:0090665	glycoprotein complex	1/73	19/19520	0.0687443	0.292584	0.260601	SGCD	1
GO:0005925	focal adhesion	4/73	416/19520	0.0704035	0.292584	0.260601	MARCKS/FLRT2/ITGA4/HACD3	4
GO:0030665	clathrin-coated vesicle membrane	2/73	117/19520	0.0711138	0.292584	0.260601	BTC/HLA-DQA1	2
GO:0000145	exocyst	1/73	20/19520	0.0722304	0.292584	0.260601	EXOC5	1
GO:0043073	germ cell nucleus	1/73	20/19520	0.0722304	0.292584	0.260601	MARCKS	1
GO:0030055	cell-substrate junction	4/73	423/19520	0.073862	0.292584	0.260601	MARCKS/FLRT2/ITGA4/HACD3	4
GO:0016327	apicolateral plasma membrane	1/73	21/19520	0.0757036	0.292584	0.260601	CXADR	1
GO:0098644	complex of collagen trimers	1/73	21/19520	0.0757036	0.292584	0.260601	COL8A1	1
GO:0031258	lamellipodium membrane	1/73	22/19520	0.079164	0.297906	0.265342	ANTXR1	1
GO:0042611	MHC protein complex	1/73	25/19520	0.0894686	0.315346	0.280875	HLA-DQA1	1
GO:0150034	distal axon	3/73	287/19520	0.0925612	0.315346	0.280875	CXADR/ITGA4/GPM6A	3
GO:0042734	presynaptic membrane	2/73	137/19520	0.0931557	0.315346	0.280875	SNCAIP/GPM6A	2
GO:0048787	presynaptic active zone membrane	1/73	27/19520	0.096275	0.315346	0.280875	GPM6A	1
GO:0044295	axonal growth cone	1/73	28/19520	0.0996594	0.315346	0.280875	GPM6A	1
GO:0005942	phosphatidylinositol 3-kinase complex	1/73	29/19520	0.103031	0.315346	0.280875	SOCS6	1
GO:0071556	integral component of lumenal side of endoplasmic reticulum membrane	1/73	29/19520	0.103031	0.315346	0.280875	HLA-DQA1	1
GO:0098553	lumenal side of endoplasmic reticulum membrane	1/73	29/19520	0.103031	0.315346	0.280875	HLA-DQA1	1
GO:0072562	blood microparticle	2/73	146/19520	0.103645	0.315346	0.280875	IGHG1/IGHD	2
GO:0008305	integrin complex	1/73	31/19520	0.109738	0.326927	0.29119	ITGA4	1
GO:0030176	integral component of endoplasmic reticulum membrane	2/73	157/19520	0.116879	0.341097	0.303811	HLA-DQA1/HACD3	2
GO:0098576	lumenal side of membrane	1/73	36/19520	0.126288	0.348589	0.310484	HLA-DQA1	1
GO:0098636	protein complex involved in cell adhesion	1/73	36/19520	0.126288	0.348589	0.310484	ITGA4	1
GO:0031227	intrinsic component of endoplasmic reticulum membrane	2/73	165/19520	0.12676	0.348589	0.310484	HLA-DQA1/HACD3	2
GO:0030669	clathrin-coated endocytic vesicle membrane	1/73	39/19520	0.136073	0.367139	0.327007	HLA-DQA1	1
GO:0000421	autophagosome membrane	1/73	40/19520	0.13931	0.368913	0.328587	MCOLN3	1
GO:0001772	immunological synapse	1/73	41/19520	0.142535	0.370592	0.330082	SOCS6	1
GO:0043209	myelin sheath	1/73	42/19520	0.145749	0.37218	0.331496	TSPAN2	1
GO:0030662	coated vesicle membrane	2/73	182/19520	0.148369	0.372223	0.331535	BTC/HLA-DQA1	2
GO:0030136	clathrin-coated vesicle	2/73	192/19520	0.161411	0.397962	0.35446	BTC/HLA-DQA1	2
GO:0099056	integral component of presynaptic membrane	1/73	56/19520	0.189509	0.444105	0.395559	GPM6A	1
GO:0030133	transport vesicle	3/73	402/19520	0.19044	0.444105	0.395559	SYT17/SNCAIP/HLA-DQA1	3
GO:0070382	exocytic vesicle	2/73	215/19520	0.192127	0.444105	0.395559	SYT17/SNCAIP	2
GO:0045334	clathrin-coated endocytic vesicle	1/73	57/19520	0.192549	0.444105	0.395559	HLA-DQA1	1
GO:0012507	ER to Golgi transport vesicle membrane	1/73	62/19520	0.20758	0.471174	0.419669	HLA-DQA1	1
GO:0098889	intrinsic component of presynaptic membrane	1/73	64/19520	0.213515	0.477072	0.424923	GPM6A	1
GO:0036464	cytoplasmic ribonucleoprotein granule	2/73	234/19520	0.218046	0.479701	0.427264	SNCAIP/APOBEC3F	2
GO:0048786	presynaptic active zone	1/73	70/19520	0.231057	0.485111	0.432083	GPM6A	1
GO:0035770	ribonucleoprotein granule	2/73	244/19520	0.231817	0.485111	0.432083	SNCAIP/APOBEC3F	2
GO:0005881	cytoplasmic microtubule	1/73	72/19520	0.236819	0.485111	0.432083	MTUS2	1
GO:0032432	actin filament bundle	1/73	73/19520	0.239683	0.485111	0.432083	MARCKS	1
GO:0099023	vesicle tethering complex	1/73	73/19520	0.239683	0.485111	0.432083	EXOC5	1
GO:0017053	transcription repressor complex	1/73	74/19520	0.242538	0.485111	0.432083	TBL1XR1	1
GO:0061695	transferase complex, transferring phosphorus-containing groups	2/73	253/19520	0.244262	0.485111	0.432083	SOCS6/WDR41	2
GO:0000118	histone deacetylase complex	1/73	77/19520	0.251036	0.485111	0.432083	TBL1XR1	1
GO:0030670	phagocytic vesicle membrane	1/73	77/19520	0.251036	0.485111	0.432083	RAB23	1
GO:0043025	neuronal cell body	3/73	474/19520	0.261172	0.497967	0.443534	ITGA4/SNCAIP/GPM6A	3
GO:1902554	serine/threonine protein kinase complex	1/73	89/19520	0.284102	0.527915	0.470208	WDR41	1
GO:0000932	P-body	1/73	91/19520	0.289471	0.527915	0.470208	APOBEC3F	1
GO:0030134	COPII-coated ER to Golgi transport vesicle	1/73	94/19520	0.29745	0.527915	0.470208	HLA-DQA1	1
GO:0032588	trans-Golgi network membrane	1/73	95/19520	0.30009	0.527915	0.470208	HLA-DQA1	1
GO:0030135	coated vesicle	2/73	295/19520	0.302495	0.527915	0.470208	BTC/HLA-DQA1	2
GO:0031965	nuclear membrane	2/73	295/19520	0.302495	0.527915	0.470208	JPT1/HACD3	2
GO:0043202	lysosomal lumen	1/73	96/19520	0.302721	0.527915	0.470208	OGN	1
GO:0005938	cell cortex	2/73	301/19520	0.310784	0.529809	0.471895	MARCKS/EXOC5	2
GO:0031234	extrinsic component of cytoplasmic side of plasma membrane	1/73	100/19520	0.313145	0.529809	0.471895	SYK	1
GO:0019898	extrinsic component of membrane	2/73	304/19520	0.314921	0.529809	0.471895	SOCS6/SYK	2
GO:1902911	protein kinase complex	1/73	104/19520	0.323415	0.537771	0.478987	WDR41	1
GO:0000777	condensed chromosome kinetochore	1/73	106/19520	0.328493	0.53993	0.480909	ZWILCH	1
GO:0098802	plasma membrane signaling receptor complex	2/73	318/19520	0.334157	0.53993	0.480909	ITGA4/SYK	2
GO:0000786	nucleosome	1/73	109/19520	0.33604	0.53993	0.480909	H2AC15	1
GO:0001669	acrosomal vesicle	1/73	115/19520	0.350884	0.547027	0.48723	CXADR	1
GO:0000779	condensed chromosome, centromeric region	1/73	117/19520	0.355759	0.547027	0.48723	ZWILCH	1
GO:0005923	bicellular tight junction	1/73	117/19520	0.355759	0.547027	0.48723	CXADR	1
GO:0044815	DNA packaging complex	1/73	117/19520	0.355759	0.547027	0.48723	H2AC15	1
GO:0070160	tight junction	1/73	124/19520	0.372538	0.557412	0.49648	CXADR	1
GO:0140534	endoplasmic reticulum protein-containing complex	1/73	127/19520	0.379596	0.557412	0.49648	DNAJC10	1
GO:0099699	integral component of synaptic membrane	1/73	128/19520	0.381931	0.557412	0.49648	GPM6A	1
GO:0044306	neuron projection terminus	1/73	130/19520	0.386576	0.557412	0.49648	SCRG1	1
GO:0042383	sarcolemma	1/73	134/19520	0.395762	0.557412	0.49648	SGCD	1
GO:0097060	synaptic membrane	2/73	368/19520	0.40141	0.557412	0.49648	SNCAIP/GPM6A	2
GO:0000776	kinetochore	1/73	137/19520	0.402563	0.557412	0.49648	ZWILCH	1
GO:0043296	apical junction complex	1/73	137/19520	0.402563	0.557412	0.49648	CXADR	1
GO:0031301	integral component of organelle membrane	2/73	371/19520	0.405353	0.557412	0.49648	HLA-DQA1/HACD3	2
GO:0001650	fibrillar center	1/73	139/19520	0.407055	0.557412	0.49648	HERC4	1
GO:0031902	late endosome membrane	1/73	140/19520	0.409288	0.557412	0.49648	MCOLN3	1
GO:0099240	intrinsic component of synaptic membrane	1/73	140/19520	0.409288	0.557412	0.49648	GPM6A	1
GO:0042101	T cell receptor complex	1/73	152/19520	0.43545	0.587447	0.523232	SYK	1
GO:0031300	intrinsic component of organelle membrane	2/73	402/19520	0.445361	0.590551	0.525997	HLA-DQA1/HACD3	2
GO:0072686	mitotic spindle	1/73	157/19520	0.446011	0.590551	0.525997	TBL1XR1	1
GO:0005667	transcription regulator complex	2/73	409/19520	0.454195	0.593289	0.528435	TBL1XR1/SIX1	2
GO:0031901	early endosome membrane	1/73	162/19520	0.456376	0.593289	0.528435	MCOLN3	1
GO:0009898	cytoplasmic side of plasma membrane	1/73	167/19520	0.46655	0.595019	0.529976	SYK	1
GO:0019897	extrinsic component of plasma membrane	1/73	169/19520	0.470567	0.595019	0.529976	SYK	1
GO:0005912	adherens junction	1/73	172/19520	0.476537	0.595019	0.529976	CXADR	1
GO:0005775	vacuolar lumen	1/73	173/19520	0.478512	0.595019	0.529976	OGN	1
GO:0031256	leading edge membrane	1/73	173/19520	0.478512	0.595019	0.529976	ANTXR1	1
GO:0043197	dendritic spine	1/73	177/19520	0.486339	0.596783	0.531548	GPM6A	1
GO:0044309	neuron spine	1/73	178/19520	0.488277	0.596783	0.531548	GPM6A	1
GO:0098562	cytoplasmic side of membrane	1/73	191/19520	0.512831	0.608934	0.54237	SYK	1
GO:0030496	midbody	1/73	193/19520	0.516504	0.608934	0.54237	EXOC5	1
GO:0005635	nuclear envelope	2/73	462/19520	0.518415	0.608934	0.54237	JPT1/HACD3	2
GO:0000775	chromosome, centromeric region	1/73	196/19520	0.521962	0.608934	0.54237	ZWILCH	1
GO:0030027	lamellipodium	1/73	196/19520	0.521962	0.608934	0.54237	ANTXR1	1
GO:0008021	synaptic vesicle	1/73	197/19520	0.523768	0.608934	0.54237	SNCAIP	1
GO:0030658	transport vesicle membrane	1/73	206/19520	0.539721	0.612615	0.545649	HLA-DQA1	1
GO:0032993	protein-DNA complex	1/73	208/19520	0.543194	0.612615	0.545649	H2AC15	1
GO:0005911	cell-cell junction	2/73	485/19520	0.544722	0.612615	0.545649	FLRT2/CXADR	2
GO:0098793	presynapse	2/73	487/19520	0.546963	0.612615	0.545649	SNCAIP/GPM6A	2
GO:0016323	basolateral plasma membrane	1/73	211/19520	0.548355	0.612615	0.545649	CXADR	1
GO:0000793	condensed chromosome	1/73	217/19520	0.558505	0.619118	0.551441	ZWILCH	1
GO:0019867	outer membrane	1/73	222/19520	0.566791	0.62347	0.555318	ANKH	1
GO:0009925	basal plasma membrane	1/73	240/19520	0.595371	0.649909	0.578866	CXADR	1
GO:0005802	trans-Golgi network	1/73	251/19520	0.611912	0.662905	0.590442	HLA-DQA1	1
GO:0045178	basal part of cell	1/73	258/19520	0.622089	0.668863	0.595748	CXADR	1
GO:0005770	late endosome	1/73	275/19520	0.645722	0.689092	0.613766	MCOLN3	1
GO:0098978	glutamatergic synapse	1/73	308/19520	0.687513	0.728254	0.648648	GPM6A	1
GO:0045121	membrane raft	1/73	323/19520	0.704863	0.735733	0.655309	CXADR	1
GO:0098857	membrane microdomain	1/73	323/19520	0.704863	0.735733	0.655309	CXADR	1
GO:0031253	cell projection membrane	1/73	337/19520	0.720198	0.746292	0.664714	ANTXR1	1
GO:0098687	chromosomal region	1/73	345/19520	0.728605	0.749572	0.667635	ZWILCH	1
GO:0005769	early endosome	1/73	378/19520	0.760729	0.774285	0.689647	MCOLN3	1
GO:0005819	spindle	1/73	381/19520	0.763456	0.774285	0.689647	TBL1XR1	1
GO:0031252	cell leading edge	1/73	411/19520	0.789096	0.794653	0.707788	ANTXR1	1
GO:0005874	microtubule	1/73	423/19520	0.798567	0.798567	0.711274	MTUS2	1
