# Supplementary material for: Consensus cluster analysis of apoptosis-related genes in patients with osteoarthritis and their correlation with immune cell infiltration
Source: Front Immunol. 2023 Oct 4;14:1202758. doi: 10.3389/fimmu.2023.1202758 (PMC10582959; doi:10.3389/fimmu.2023.1202758)
Supplement: Supplementary file 3 [file Table_3.xlsx]

## Sheet: Table 3.  GO-MF
Table 3. GO Enrichment Analysis (Molecular Functions)
ID	Description	GeneRatio	BgRatio	pvalue	p.adjust	qvalue	geneID	Count
GO:0003823	antigen binding	5/71	165/18337	0.000447697	0.0917778	0.0815279	ITGA4/IGHG1/IGHV1-69/HLA-DQA1/IGHD	5
GO:0038187	pattern recognition receptor activity	2/71	23/18337	0.00354811	0.175319	0.155739	TLR7/TLR8	2
GO:0034987	immunoglobulin receptor binding	3/71	79/18337	0.00356381	0.175319	0.155739	IGHG1/IGHV1-69/IGHD	3
GO:0030165	PDZ domain binding	3/71	83/18337	0.0040954	0.175319	0.155739	CXADR/FZD8/PLEKHA2	3
GO:0005201	extracellular matrix structural constituent	4/71	170/18337	0.00427607	0.175319	0.155739	COL14A1/OGN/ANOS1/COL8A1	4
GO:0001968	fibronectin binding	2/71	28/18337	0.00523538	0.178875	0.158898	ITGA4/PLEKHA2	2
GO:0005262	calcium channel activity	3/71	118/18337	0.0108074	0.281759	0.250292	FAM155A/MCOLN3/GPM6A	3
GO:0030020	extracellular matrix structural constituent conferring tensile strength	2/71	41/18337	0.0109955	0.281759	0.250292	COL14A1/COL8A1	2
GO:0015085	calcium ion transmembrane transporter activity	3/71	134/18337	0.0151959	0.30264	0.268841	FAM155A/MCOLN3/GPM6A	3
GO:0019955	cytokine binding	3/71	136/18337	0.0158053	0.30264	0.268841	TNFRSF11A/ITGA4/TWSG1	3
GO:0008375	acetylglucosaminyltransferase activity	2/71	52/18337	0.0173017	0.30264	0.268841	MGAT4C/B3GALNT1	2
GO:0005178	integrin binding	3/71	142/18337	0.0177155	0.30264	0.268841	CXADR/ITGA4/SYK	3
GO:0016757	transferase activity, transferring glycosyl groups	4/71	273/18337	0.0214432	0.312336	0.277454	MGAT4C/GLT8D2/B3GALNT1/ST8SIA4	4
GO:0008144	drug binding	2/71	61/18337	0.0233522	0.312336	0.277454	TLR7/TLR8	2
GO:0008235	metalloexopeptidase activity	2/71	64/18337	0.0255358	0.312336	0.277454	ERAP2/AGBL3	2
GO:0005518	collagen binding	2/71	68/18337	0.028571	0.312336	0.277454	COL14A1/ANTXR1	2
GO:0003725	double-stranded RNA binding	2/71	76/18337	0.0350477	0.312336	0.277454	TLR7/TLR8	2
GO:0005031	tumor necrosis factor-activated receptor activity	1/71	10/18337	0.038061	0.312336	0.277454	TNFRSF11A	1
GO:0008603	cAMP-dependent protein kinase regulator activity	1/71	10/18337	0.038061	0.312336	0.277454	PKIA	1
GO:0032395	MHC class II receptor activity	1/71	10/18337	0.038061	0.312336	0.277454	HLA-DQA1	1
GO:0008532	N-acetyllactosaminide beta-1,3-N-acetylglucosaminyltransferase activity	1/71	11/18337	0.0417876	0.312336	0.277454	B3GALNT1	1
GO:0016813	hydrolase activity, acting on carbon-nitrogen (but not peptide) bonds, in linear amidines	1/71	11/18337	0.0417876	0.312336	0.277454	AGMAT	1
GO:0035197	siRNA binding	1/71	11/18337	0.0417876	0.312336	0.277454	TLR7	1
GO:0086080	protein binding involved in heterotypic cell-cell adhesion	1/71	11/18337	0.0417876	0.312336	0.277454	CXADR	1
GO:0008013	beta-catenin binding	2/71	85/18337	0.0429418	0.312336	0.277454	CXADR/TBL1XR1	2
GO:0004126	cytidine deaminase activity	1/71	12/18337	0.0455	0.312336	0.277454	APOBEC3F	1
GO:0004875	complement receptor activity	1/71	12/18337	0.0455	0.312336	0.277454	FPR3	1
GO:0005035	death receptor activity	1/71	12/18337	0.0455	0.312336	0.277454	TNFRSF11A	1
GO:0035325	Toll-like receptor binding	1/71	12/18337	0.0455	0.312336	0.277454	SYK	1
GO:0003727	single-stranded RNA binding	2/71	88/18337	0.0457077	0.312336	0.277454	TLR7/TLR8	2
GO:0034236	protein kinase A catalytic subunit binding	1/71	13/18337	0.0491982	0.315176	0.279976	PKIA	1
GO:0039706	co-receptor binding	1/71	13/18337	0.0491982	0.315176	0.279976	DKK2	1
GO:0008238	exopeptidase activity	2/71	95/18337	0.0524076	0.325563	0.289203	ERAP2/AGBL3	2
GO:0042813	Wnt-activated receptor activity	1/71	15/18337	0.0565522	0.340977	0.302896	FZD8	1
GO:0046935	1-phosphatidylinositol-3-kinase regulator activity	1/71	16/18337	0.0602082	0.342421	0.304179	SOCS6	1
GO:0008381	mechanosensitive ion channel activity	1/71	17/18337	0.0638502	0.342421	0.304179	FAM155A	1
GO:0015278	calcium-release channel activity	1/71	17/18337	0.0638502	0.342421	0.304179	MCOLN3	1
GO:0004551	nucleotide diphosphatase activity	1/71	20/18337	0.074693	0.342421	0.304179	NUDT6	1
GO:0015299	solute:proton antiporter activity	1/71	20/18337	0.074693	0.342421	0.304179	TMCO3	1
GO:0035014	phosphatidylinositol 3-kinase regulator activity	1/71	20/18337	0.074693	0.342421	0.304179	SOCS6	1
GO:0016810	hydrolase activity, acting on carbon-nitrogen (but not peptide) bonds	2/71	117/18337	0.0754907	0.342421	0.304179	AGMAT/APOBEC3F	2
GO:0008373	sialyltransferase activity	1/71	21/18337	0.0782796	0.342421	0.304179	ST8SIA4	1
GO:0015035	protein disulfide oxidoreductase activity	1/71	21/18337	0.0782796	0.342421	0.304179	DNAJC10	1
GO:0035250	UDP-galactosyltransferase activity	1/71	21/18337	0.0782796	0.342421	0.304179	B3GALNT1	1
GO:0030021	extracellular matrix structural constituent conferring compression resistance	1/71	22/18337	0.0818526	0.342421	0.304179	OGN	1
GO:0033691	sialic acid binding	1/71	22/18337	0.0818526	0.342421	0.304179	ST8SIA4	1
GO:0140103	catalytic activity, acting on a glycoprotein	1/71	23/18337	0.0854119	0.342421	0.304179	MGAT4C	1
GO:0050431	transforming growth factor beta binding	1/71	24/18337	0.0889576	0.342421	0.304179	TWSG1	1
GO:0005104	fibroblast growth factor receptor binding	1/71	25/18337	0.0924897	0.342421	0.304179	FLRT2	1
GO:0008378	galactosyltransferase activity	1/71	25/18337	0.0924897	0.342421	0.304179	B3GALNT1	1
GO:0001223	transcription coactivator binding	1/71	26/18337	0.0960083	0.342421	0.304179	SIX1	1
GO:0001671	ATPase activator activity	1/71	26/18337	0.0960083	0.342421	0.304179	DNAJC10	1
GO:0099604	ligand-gated calcium channel activity	1/71	26/18337	0.0960083	0.342421	0.304179	MCOLN3	1
GO:0140375	immune receptor activity	2/71	136/18337	0.0975285	0.342421	0.304179	FPR3/HLA-DQA1	2
GO:0045499	chemorepellent activity	1/71	27/18337	0.0995135	0.342421	0.304179	FLRT2	1
GO:0070006	metalloaminopeptidase activity	1/71	27/18337	0.0995135	0.342421	0.304179	ERAP2	1
GO:0070851	growth factor receptor binding	2/71	141/18337	0.103601	0.342421	0.304179	FLRT2/BTC	2
GO:0004181	metallocarboxypeptidase activity	1/71	29/18337	0.106484	0.342421	0.304179	AGBL3	1
GO:0005217	intracellular ligand-gated ion channel activity	1/71	29/18337	0.106484	0.342421	0.304179	MCOLN3	1
GO:0043236	laminin binding	1/71	29/18337	0.106484	0.342421	0.304179	PLEKHA2	1
GO:0043325	phosphatidylinositol-3,4-bisphosphate binding	1/71	29/18337	0.106484	0.342421	0.304179	PLEKHA2	1
GO:0051787	misfolded protein binding	1/71	29/18337	0.106484	0.342421	0.304179	DNAJC10	1
GO:0008194	UDP-glycosyltransferase activity	2/71	146/18337	0.109776	0.342421	0.304179	MGAT4C/B3GALNT1	2
GO:0017147	Wnt-protein binding	1/71	30/18337	0.109949	0.342421	0.304179	FZD8	1
GO:0015298	solute:cation antiporter activity	1/71	32/18337	0.116839	0.342421	0.304179	TMCO3	1
GO:0019239	deaminase activity	1/71	32/18337	0.116839	0.342421	0.304179	APOBEC3F	1
GO:0030291	protein serine/threonine kinase inhibitor activity	1/71	32/18337	0.116839	0.342421	0.304179	PKIA	1
GO:0042605	peptide antigen binding	1/71	32/18337	0.116839	0.342421	0.304179	HLA-DQA1	1
GO:0048019	receptor antagonist activity	1/71	32/18337	0.116839	0.342421	0.304179	DKK2	1
GO:0048018	receptor ligand activity	4/71	486/18337	0.119257	0.342421	0.304179	WNT5B/FLRT2/OGN/BTC	4
GO:0005154	epidermal growth factor receptor binding	1/71	33/18337	0.120265	0.342421	0.304179	BTC	1
GO:0019956	chemokine binding	1/71	33/18337	0.120265	0.342421	0.304179	ITGA4	1
GO:0030546	signaling receptor activator activity	4/71	492/18337	0.123202	0.345978	0.307338	WNT5B/FLRT2/OGN/BTC	4
GO:0016814	hydrolase activity, acting on carbon-nitrogen (but not peptide) bonds, in cyclic amidines	1/71	35/18337	0.127077	0.352037	0.312721	APOBEC3F	1
GO:0008083	growth factor activity	2/71	162/18337	0.130148	0.355737	0.316008	OGN/BTC	2
GO:0005109	frizzled binding	1/71	37/18337	0.133837	0.360146	0.319924	WNT5B	1
GO:0042169	SH2 domain binding	1/71	38/18337	0.137197	0.360146	0.319924	SYK	1
GO:0005261	cation channel activity	3/71	333/18337	0.138614	0.360146	0.319924	FAM155A/MCOLN3/GPM6A	3
GO:0004177	aminopeptidase activity	1/71	39/18337	0.140545	0.360146	0.319924	ERAP2	1
GO:0030544	Hsp70 protein binding	1/71	39/18337	0.140545	0.360146	0.319924	DNAJC10	1
GO:0015036	disulfide oxidoreductase activity	1/71	40/18337	0.14388	0.36414	0.323472	DNAJC10	1
GO:0004180	carboxypeptidase activity	1/71	42/18337	0.150511	0.376278	0.334255	AGBL3	1
GO:0030547	receptor inhibitor activity	1/71	43/18337	0.153808	0.377868	0.335667	DKK2	1
GO:0001784	phosphotyrosine residue binding	1/71	44/18337	0.157092	0.377868	0.335667	SYK	1
GO:0008237	metallopeptidase activity	2/71	184/18337	0.159425	0.377868	0.335667	ERAP2/AGBL3	2
GO:0060590	ATPase regulator activity	1/71	45/18337	0.160364	0.377868	0.335667	DNAJC10	1
GO:0061980	regulatory RNA binding	1/71	45/18337	0.160364	0.377868	0.335667	TLR7	1
GO:0004715	non-membrane spanning protein tyrosine kinase activity	1/71	46/18337	0.163623	0.380091	0.337642	SYK	1
GO:0005044	scavenger receptor activity	1/71	47/18337	0.166869	0.380091	0.337642	SCARA3	1
GO:0008376	acetylgalactosaminyltransferase activity	1/71	47/18337	0.166869	0.380091	0.337642	B3GALNT1	1
GO:0015026	coreceptor activity	1/71	48/18337	0.170103	0.382061	0.339391	ITGA4	1
GO:0016829	lyase activity	2/71	194/18337	0.173115	0.382061	0.339391	NPL/HACD3	2
GO:0098632	cell-cell adhesion mediator activity	1/71	49/18337	0.173325	0.382061	0.339391	CXADR	1
GO:0016830	carbon-carbon lyase activity	1/71	51/18337	0.179732	0.387409	0.344142	NPL	1
GO:0051018	protein kinase A binding	1/71	51/18337	0.179732	0.387409	0.344142	PKIA	1
GO:0016758	transferase activity, transferring hexosyl groups	2/71	200/18337	0.181421	0.387409	0.344142	MGAT4C/B3GALNT1	2
GO:0051287	NAD binding	1/71	53/18337	0.186089	0.390895	0.347239	NUDT6	1
GO:0005080	protein kinase C binding	1/71	54/18337	0.18925	0.390895	0.347239	MARCKS	1
GO:0005544	calcium-dependent phospholipid binding	1/71	54/18337	0.18925	0.390895	0.347239	SYT17	1
GO:0050840	extracellular matrix binding	1/71	55/18337	0.192398	0.390895	0.347239	PLEKHA2	1
GO:0051015	actin filament binding	2/71	208/18337	0.192587	0.390895	0.347239	MARCKS/ANTXR1	2
GO:0045309	protein phosphorylated amino acid binding	1/71	56/18337	0.195535	0.392986	0.349097	SYK	1
GO:0016667	oxidoreductase activity, acting on a sulfur group of donors	1/71	58/18337	0.201771	0.397723	0.353304	DNAJC10	1
GO:0098631	cell adhesion mediator activity	1/71	58/18337	0.201771	0.397723	0.353304	CXADR	1
GO:0001786	phosphatidylserine binding	1/71	60/18337	0.207961	0.404324	0.359168	SYT17	1
GO:0019207	kinase regulator activity	2/71	220/18337	0.209502	0.404324	0.359168	PKIA/SOCS6	2
GO:0001221	transcription coregulator binding	1/71	61/18337	0.211037	0.404324	0.359168	SIX1	1
GO:0016836	hydro-lyase activity	1/71	64/18337	0.220197	0.417967	0.371288	HACD3	1
GO:0046873	metal ion transmembrane transporter activity	3/71	425/18337	0.227185	0.427275	0.379556	FAM155A/MCOLN3/GPM6A	3
GO:0005216	ion channel activity	3/71	429/18337	0.231278	0.428926	0.381023	FAM155A/MCOLN3/GPM6A	3
GO:0030276	clathrin binding	1/71	68/18337	0.232248	0.428926	0.381023	SYT17	1
GO:0004860	protein kinase inhibitor activity	1/71	69/18337	0.235231	0.429182	0.38125	PKIA	1
GO:0015291	secondary active transmembrane transporter activity	2/71	239/18337	0.236573	0.429182	0.38125	ANKH/TMCO3	2
GO:0042393	histone binding	2/71	241/18337	0.239437	0.430567	0.382481	PYGO1/TBL1XR1	2
GO:0035064	methylated histone binding	1/71	72/18337	0.244114	0.431409	0.383228	PYGO1	1
GO:0140034	methylation-dependent protein binding	1/71	72/18337	0.244114	0.431409	0.383228	PYGO1	1
GO:0019210	kinase inhibitor activity	1/71	73/18337	0.247052	0.43287	0.384526	PKIA	1
GO:0038024	cargo receptor activity	1/71	75/18337	0.252895	0.438282	0.389334	SCARA3	1
GO:0001618	virus receptor activity	1/71	76/18337	0.2558	0.438282	0.389334	CXADR	1
GO:0019905	syntaxin binding	1/71	77/18337	0.258693	0.438282	0.389334	SYT17	1
GO:0140272	exogenous protein binding	1/71	77/18337	0.258693	0.438282	0.389334	CXADR	1
GO:0016835	carbon-oxygen lyase activity	1/71	79/18337	0.264447	0.444358	0.394731	HACD3	1
GO:0030674	protein-macromolecule adaptor activity	2/71	263/18337	0.271027	0.451711	0.401263	FLRT2/COL14A1	2
GO:0015267	channel activity	3/71	477/18337	0.281316	0.458814	0.407573	FAM155A/MCOLN3/GPM6A	3
GO:0051117	ATPase binding	1/71	85/18337	0.281446	0.458814	0.407573	DNAJC10	1
GO:0022803	passive transmembrane transporter activity	3/71	478/18337	0.282372	0.458814	0.407573	FAM155A/MCOLN3/GPM6A	3
GO:0015297	antiporter activity	1/71	86/18337	0.284241	0.458814	0.407573	TMCO3	1
GO:0051219	phosphoprotein binding	1/71	87/18337	0.287025	0.459689	0.40835	SYK	1
GO:0072341	modified amino acid binding	1/71	93/18337	0.303509	0.482321	0.428454	SYT17	1
GO:0031625	ubiquitin protein ligase binding	2/71	293/18337	0.314049	0.495231	0.439923	SNCAIP/FZD8	2
GO:0004867	serine-type endopeptidase inhibitor activity	1/71	98/18337	0.316958	0.496003	0.440609	ANOS1	1
GO:0051087	chaperone binding	1/71	101/18337	0.324904	0.501076	0.445115	DNAJC10	1
GO:0022804	active transmembrane transporter activity	2/71	301/18337	0.325452	0.501076	0.445115	ANKH/TMCO3	2
GO:0004725	protein tyrosine phosphatase activity	1/71	102/18337	0.327533	0.501076	0.445115	PTPN21	1
GO:0047485	protein N-terminus binding	1/71	106/18337	0.337946	0.513177	0.455864	TBL1XR1	1
GO:0044389	ubiquitin-like protein ligase binding	2/71	312/18337	0.341054	0.513467	0.456122	SNCAIP/FZD8	2
GO:0042277	peptide binding	2/71	315/18337	0.345292	0.513467	0.456122	ERAP2/HLA-DQA1	2
GO:0099094	ligand-gated cation channel activity	1/71	109/18337	0.345651	0.513467	0.456122	MCOLN3	1
GO:0000149	SNARE binding	1/71	114/18337	0.358297	0.528424	0.469409	SYT17	1
GO:0022836	gated channel activity	2/71	337/18337	0.376089	0.549072	0.487751	FAM155A/MCOLN3	2
GO:0031072	heat shock protein binding	1/71	123/18337	0.380456	0.549072	0.487751	DNAJC10	1
GO:0015078	proton transmembrane transporter activity	1/71	124/18337	0.382871	0.549072	0.487751	TMCO3	1
GO:0060090	molecular adaptor activity	2/71	342/18337	0.383012	0.549072	0.487751	FLRT2/COL14A1	2
GO:0004713	protein tyrosine kinase activity	1/71	135/18337	0.408832	0.582018	0.517017	SYK	1
GO:0019838	growth factor binding	1/71	137/18337	0.413435	0.582929	0.517826	TWSG1	1
GO:0015276	ligand-gated ion channel activity	1/71	139/18337	0.418003	0.582929	0.517826	MCOLN3	1
GO:0022834	ligand-gated channel activity	1/71	139/18337	0.418003	0.582929	0.517826	MCOLN3	1
GO:0015103	inorganic anion transmembrane transporter activity	1/71	145/18337	0.431496	0.597681	0.530931	ANKH	1
GO:0008528	G protein-coupled peptide receptor activity	1/71	148/18337	0.438127	0.602792	0.535472	FPR3	1
GO:0004857	enzyme inhibitor activity	2/71	385/18337	0.441114	0.602855	0.535527	PKIA/ANOS1	2
GO:0001653	peptide receptor activity	1/71	152/18337	0.44685	0.60555	0.537921	FPR3	1
GO:0033218	amide binding	2/71	391/18337	0.448993	0.60555	0.537921	ERAP2/HLA-DQA1	2
GO:0140030	modification-dependent protein binding	1/71	157/18337	0.457565	0.613077	0.544608	PYGO1	1
GO:0008201	heparin binding	1/71	164/18337	0.472224	0.62861	0.558406	ANOS1	1
GO:0004252	serine-type endopeptidase activity	1/71	168/18337	0.480424	0.6354	0.564437	PRSS23	1
GO:0004721	phosphoprotein phosphatase activity	1/71	179/18337	0.502333	0.64157	0.569918	PTPN21	1
GO:0004866	endopeptidase inhibitor activity	1/71	180/18337	0.504279	0.64157	0.569918	ANOS1	1
GO:0003714	transcription corepressor activity	1/71	182/18337	0.508148	0.64157	0.569918	TBL1XR1	1
GO:0003779	actin binding	2/71	439/18337	0.509735	0.64157	0.569918	MARCKS/ANTXR1	2
GO:0031406	carboxylic acid binding	1/71	184/18337	0.511988	0.64157	0.569918	ST8SIA4	1
GO:0001228	DNA-binding transcription activator activity, RNA polymerase II-specific	2/71	443/18337	0.514602	0.64157	0.569918	ZNF780B/SIX1	2
GO:0008236	serine-type peptidase activity	1/71	186/18337	0.515798	0.64157	0.569918	PRSS23	1
GO:0030414	peptidase inhibitor activity	1/71	187/18337	0.517692	0.64157	0.569918	ANOS1	1
GO:0001216	DNA-binding transcription activator activity	2/71	447/18337	0.519439	0.64157	0.569918	ZNF780B/SIX1	2
GO:0017171	serine hydrolase activity	1/71	188/18337	0.519579	0.64157	0.569918	PRSS23	1
GO:0019887	protein kinase regulator activity	1/71	190/18337	0.52333	0.64157	0.569918	PKIA	1
GO:0031267	small GTPase binding	1/71	190/18337	0.52333	0.64157	0.569918	EXOC5	1
GO:0061135	endopeptidase regulator activity	1/71	192/18337	0.527053	0.64157	0.569918	ANOS1	1
GO:0019902	phosphatase binding	1/71	193/18337	0.528904	0.64157	0.569918	SYK	1
GO:0005085	guanyl-nucleotide exchange factor activity	1/71	197/18337	0.536235	0.645031	0.572993	WDR41	1
GO:0005516	calmodulin binding	1/71	198/18337	0.53805	0.645031	0.572993	MARCKS	1
GO:0030695	GTPase regulator activity	2/71	467/18337	0.543147	0.647355	0.575057	WDR41/HACD3	2
GO:0022853	active ion transmembrane transporter activity	1/71	206/18337	0.552322	0.654485	0.581391	TMCO3	1
GO:0051020	GTPase binding	1/71	222/18337	0.579573	0.68283	0.606571	EXOC5	1
GO:0016747	transferase activity, transferring acyl groups other than amino-acyl groups	1/71	225/18337	0.584497	0.684697	0.608229	OSGEPL1	1
GO:0005539	glycosaminoglycan binding	1/71	228/18337	0.589365	0.68632	0.609671	ANOS1	1
GO:0061134	peptidase regulator activity	1/71	230/18337	0.592579	0.68632	0.609671	ANOS1	1
GO:0005125	cytokine activity	1/71	235/18337	0.600505	0.691593	0.614354	WNT5B	1
GO:0016746	transferase activity, transferring acyl groups	1/71	254/18337	0.629262	0.720663	0.640178	OSGEPL1	1
GO:1901681	sulfur compound binding	1/71	260/18337	0.637912	0.726511	0.645373	ANOS1	1
GO:0008017	microtubule binding	1/71	269/18337	0.650515	0.734269	0.652265	MTUS2	1
GO:0005126	cytokine receptor binding	1/71	270/18337	0.651888	0.734269	0.652265	SYK	1
GO:0005096	GTPase activator activity	1/71	276/18337	0.660017	0.735345	0.65322	HACD3	1
GO:0016791	phosphatase activity	1/71	276/18337	0.660017	0.735345	0.65322	PTPN21	1
GO:0001664	G protein-coupled receptor binding	1/71	289/18337	0.676993	0.750182	0.6664	WNT5B	1
GO:0001227	DNA-binding transcription repressor activity, RNA polymerase II-specific	1/71	307/18337	0.699127	0.769015	0.68313	ZNF529	1
GO:0001217	DNA-binding transcription repressor activity	1/71	309/18337	0.701492	0.769015	0.68313	ZNF529	1
GO:0003924	GTPase activity	1/71	322/18337	0.716424	0.779493	0.692438	RAB23	1
GO:0046982	protein heterodimerization activity	1/71	324/18337	0.718655	0.779493	0.692438	H2AC15	1
GO:0042578	phosphoric ester hydrolase activity	1/71	367/18337	0.762644	0.818002	0.726646	PTPN21	1
GO:0015631	tubulin binding	1/71	368/18337	0.763582	0.818002	0.726646	MTUS2	1
GO:0005525	GTP binding	1/71	376/18337	0.770954	0.818002	0.726646	RAB23	1
GO:0032550	purine ribonucleoside binding	1/71	381/18337	0.775446	0.818002	0.726646	RAB23	1
GO:0001883	purine nucleoside binding	1/71	384/18337	0.778099	0.818002	0.726646	RAB23	1
GO:0032549	ribonucleoside binding	1/71	384/18337	0.778099	0.818002	0.726646	RAB23	1
GO:0001882	nucleoside binding	1/71	390/18337	0.783314	0.818011	0.726654	RAB23	1
GO:0019001	guanyl nucleotide binding	1/71	398/18337	0.790078	0.818011	0.726654	RAB23	1
GO:0032561	guanyl ribonucleotide binding	1/71	398/18337	0.790078	0.818011	0.726654	RAB23	1
GO:0004842	ubiquitin-protein transferase activity	1/71	429/18337	0.814381	0.835495	0.742186	HERC4	1
GO:0004674	protein serine/threonine kinase activity	1/71	430/18337	0.815117	0.835495	0.742186	SYK	1
GO:0004175	endopeptidase activity	1/71	438/18337	0.820902	0.837239	0.743734	PRSS23	1
GO:0005543	phospholipid binding	1/71	451/18337	0.829924	0.838782	0.745106	SYT17	1
GO:0019787	ubiquitin-like protein transferase activity	1/71	452/18337	0.830599	0.838782	0.745106	HERC4	1
GO:0008509	anion transmembrane transporter activity	1/71	459/18337	0.835252	0.839346	0.745606	ANKH	1
GO:0003712	transcription coregulator activity	1/71	480/18337	0.848466	0.848466	0.753708	TBL1XR1	1
